# Supplementary material for: Integrating Transcriptome and Chemical Analyses to Provide Insights into Biosynthesis of Terpenoids and Flavonoids in the Medicinal Industrial Crop Andrographis paniculate and Its Antiviral Medicinal Parts
Source: Molecules. 2024 Feb 14;29(4):852. doi: 10.3390/molecules29040852 (PMC10893308; doi:10.3390/molecules29040852)
Supplement: Supplementary file 1 [file molecules-29-00852-s001.zip › Supplementary Tables.xlsx]

## Sheet: S1
Supplementary Table S2. Quality analysis of transcriptome sequencing data.
Sample	Raw Reads	Clean Reads	Clean Bases	Error(%)	Q20(%)	Q30(%)	GC Content(%)
Leaf_1	23001675	22045627	6.61G	0.02	98.11	94.46	49.99
Leaf_2	23008552	21975829	6.59G	0.02	98.07	94.35	48.75
Leaf_3	23926962	22996155	6.90G	0.02	98.14	94.55	49.75
Stem_1	22671136	21804216	6.54G	0.03	97.68	93.39	48.58
Stem_2	24490386	23371443	7.01G	0.03	97.63	93.28	48.4
Stem_3	21369939	20401988	6.12G	0.03	97.74	93.53	48.79
Root_1	21016383	20138891	6.04G	0.03	98	94.16	48.6
Root_2	22342649	21301515	6.39G	0.02	98.05	94.29	48.02
Root_3	21000886	19997213	6.00G	0.03	97.93	94.01	48.48

## Sheet: S2
Supplementary Table S3. Statistics of transcript splicing.
	Transcript	Unigene
300~500 bp	10969	17530
500~1000 bp	10271	19806
1000~2000 bp	8318	29611
＞2000 bp	11292	53079
Number	120032	40850
N50	3130	2597
N90	1146	609
Max length/bp	21589	21589
Min length/bp	301	301
Total length/bp	259632226	63473916
Average length/bp	2163	1554

## Sheet: S3
Supplementary Table S4. Classification statistical results of KOG
Abbreviation	Class	Gene Number
A	[A] RNA processing and modification	622
C	[C] Energy production and conversion	586
B	[B] Chromatin structure and dynamics	184
E	[E] Amino acid transport and metabolism	524
D	[D] Cell cycle control, cell division, chromosome partitioning	300
G	[G] Carbohydrate transport and metabolism	487
F	[F] Nucleotide transport and metabolism	176
I	[I] Lipid transport and metabolism	457
H	[H] Coenzyme transport and metabolism	160
K	[K] Transcription	503
J	[J] Translation, ribosomal structure and biogenesis	1006
M	[M] Cell wall/membrane/envelope biogenesis	110
L	[L] Replication, recombination and repair	287
O	[O] Posttranslational modification, protein turnover, chaperones	1284
N	[N] Cell motility	6
Q	[Q] Secondary metabolites biosynthesis, transport and catabolism	161
P	[P] Inorganic ion transport and metabolism	249
S	[S] Function unknown	530
R	[R] General function prediction only	1131
U	[U] Intracellular trafficking, secretion, and vesicular transport	693
T	[T] Signal transduction mechanisms	778
W	[W] Extracellular structures	57
V	[V] Defense mechanisms	46
Y	[Y] Nuclear structure	49
Z	[Z] Cytoskeleton	329

## Sheet: S4
Supplementary Table S5. Classification statistical results of KEGG.
KO_Pathway_Level1	KO_Pathway_Level2	Gene_Num
Cellular Processes	Cell growth and death	392
Cellular Processes	Cell motility	94
Cellular Processes	Cellular community - eukaryotes	155
Cellular Processes	Cellular community - prokaryotes	84
Cellular Processes	Transport and catabolism	802
Environmental Information Processing	Membrane transport	77
Environmental Information Processing	Signal transduction	1255
Environmental Information Processing	Signaling molecules and interaction	3
Genetic Information Processing	Folding, sorting and degradation	824
Genetic Information Processing	Replication and repair	205
Genetic Information Processing	Transcription	428
Genetic Information Processing	Translation	1122
Metabolism	Amino acid metabolism	672
Metabolism	Biosynthesis of other secondary metabolites	250
Metabolism	Carbohydrate metabolism	982
Metabolism	Energy metabolism	637
Metabolism	Global and overview maps	747
Metabolism	Glycan biosynthesis and metabolism	164
Metabolism	Lipid metabolism	530
Metabolism	Metabolism of cofactors and vitamins	326
Metabolism	Metabolism of other amino acids	257
Metabolism	Metabolism of terpenoids and polyketides	270
Metabolism	Nucleotide metabolism	267
Metabolism	Xenobiotics biodegradation and metabolism	117
Organismal Systems	Aging	181
Organismal Systems	Circulatory system	124
Organismal Systems	Development	52
Organismal Systems	Digestive system	192
Organismal Systems	Endocrine system	492
Organismal Systems	Environmental adaptation	281
Organismal Systems	Excretory system	117
Organismal Systems	Immune system	436
Organismal Systems	Nervous system	410
Organismal Systems	Sensory system	56

## Sheet: S5
Supplementary Table S6. Classification statistical results of GO.
#GO ID (Lev2)	GO Term (Lev2)	GO Term (Lev1)	Gene Number
GO:0140104	molecular carrier activity	Molecular Function	14
GO:0005488	binding	Molecular Function	12175
GO:0003824	catalytic activity	Molecular Function	10401
GO:0005215	transporter activity	Molecular Function	1876
GO:0038024	cargo receptor activity	Molecular Function	7
GO:0045182	translation regulator activity	Molecular Function	150
GO:0140299	small molecule sensor activity	Molecular Function	78
GO:0016209	antioxidant activity	Molecular Function	118
GO:0098772	molecular function regulator	Molecular Function	898
GO:0005198	structural molecule activity	Molecular Function	943
GO:0060089	molecular transducer activity	Molecular Function	159
GO:0140110	transcription regulator activity	Molecular Function	1069
GO:0051179	localization	Biological Process	3921
GO:0002376	immune system process	Biological Process	203
GO:0007610	behavior	Biological Process	27
GO:0098754	detoxification	Biological Process	26
GO:0008152	metabolic process	Biological Process	12339
GO:0000003	reproduction	Biological Process	372
GO:0048519	negative regulation of biological process	Biological Process	351
GO:0023052	signaling	Biological Process	1531
GO:0044419	interspecies interaction between organisms	Biological Process	1254
GO:0110148	biomineralization	Biological Process	5
GO:0043473	pigmentation	Biological Process	2
GO:0032501	multicellular organismal process	Biological Process	652
GO:0050896	response to stimulus	Biological Process	2809
GO:0040007	growth	Biological Process	19
GO:0051704	multi-organism process	Biological Process	361
GO:0032502	developmental process	Biological Process	475
GO:0050789	regulation of biological process	Biological Process	4358
GO:0019740	nitrogen utilization	Biological Process	3
GO:0048511	rhythmic process	Biological Process	15

## Sheet: S6
Supplementary Table S7. Differential gene in Leaf vs Root.
gene_id	Leaf_readcount	Root_readcount	log2FoldChange	pval	padj	Gene Length	NR GI	NR ID	NR Score	NR Evalue	NR Description	NT GI	NT ID	NT Score	NT Evalue	NT Description	KO ID	KO Name	KO Description	Http Link	Swissprot ID	Swissprot Score	Swissprot Evalue	Swissprot Description	PFAM ID	PFAM description	Gene Ontology Biological Pathway	BP Description	Gene Ontology Molecular Function	MF Description	Gene Ontology Cellular Component	CC Description	KOG ID	KOG Description
Cluster-13593.1995	283.325	4699.63	-4.053	5.3731e-102	2.1186e-97	3904	747054457	XP_011073436.1	3116	0	phospholipase D alpha 1 [Sesamum indicum]	XM_011075135.2	XM_011075135	806	0	PREDICTED: Sesamum indicum phospholipase D alpha 1 (LOC105158388), transcript variant X2, mRNA	K01115	PLD1_2	phospholipase D1/2	http://www.genome.jp/dbget-bin/www_bget?ko:K01115	P93400	2991	0	Phospholipase D alpha 1 OS=Nicotiana tabacum OX=4097 GN=PLD1 PE=2 SV=2	PF00614//PF04104	Phospholipase D Active site motif//Eukaryotic and archaeal DNA primase, large subunit	GO:0006269	DNA replication, synthesis of RNA primer	GO:0003824	catalytic activity	--	--	--	--
Cluster-13593.10809	28496.7	1.7251	13.964	2.4664e-87	4.8623e-83	523	--	--	--	--	--	--	--	--	--	--	--	--	--	--	--	--	--	--	PF13631//PF15854	Cytochrome b(N-terminal)/b6/petB//G-protein coupled receptor ligand 15	GO:0006118//GO:0007165	obsolete electron transport//signal transduction	GO:0001664//GO:0009055//GO:0016491	G protein-coupled receptor binding//electron transfer activity//oxidoreductase activity	GO:0016020	membrane	--	--
Cluster-13593.928	10.1829	3572.02	-8.4533	1.8909e-80	2.4852e-76	2875	133711819	ABO36636.1	222	3.8e-15	copia LTR rider [Solanum lycopersicum]	CP023756.1	CP023756	55	1.08711e-17	Solanum lycopersicum cultivar I-3 chromosome 00	--	--	--	--	P10978	131	5.1e-06	Retrovirus-related Pol polyprotein from transposon TNT 1-94 OS=Nicotiana tabacum OX=4097 PE=2 SV=1	PF02180	Bcl-2 homology region 4	GO:0042981	regulation of apoptotic process	--	--	--	--	--	--
Cluster-13593.11192	146980	9.96844	13.841	1.204e-79	1.1868e-75	2488	1276239655	PIN01435.1	1536	1.4e-167	26S proteasome regulatory complex, ATPase RPT4 [Handroanthus impetiginosus]	FJ787730.1	FJ787730	501	0	Solenostemon scutellarioides chloroplast ribulose-1,5-bisphosphate carboxylase/oxygenase activase (RCA) mRNA, complete cds; nuclear gene for chloroplast product	--	--	--	--	Q7X9A0	1500	8e-165	Ribulose bisphosphate carboxylase/oxygenase activase 1, chloroplastic OS=Larrea tridentata OX=66636 GN=RCA1 PE=1 SV=1	PF00004//PF06309//PF00154//PF12940//PF02705	ATPase family associated with various cellular activities (AAA)//Torsin//recA bacterial DNA recombination protein//Recombination-activation protein 1 (RAG1), recombinase//K+ potassium transporter	GO:0006813//GO:0006281//GO:0071805//GO:0033151	potassium ion transport//DNA repair//potassium ion transmembrane transport//V(D)J recombination	GO:0043565//GO:0015079//GO:0061630//GO:0005524//GO:0003697//GO:0004519	sequence-specific DNA binding//potassium ion transmembrane transporter activity//ubiquitin protein ligase activity//ATP binding//single-stranded DNA binding//endonuclease activity	GO:0016020	membrane	--	--
Cluster-13593.8679	3975.12	7.99092	8.9774	2.4387e-79	1.9231e-75	1028	298705811	CBJ28980.1	213	1.5e-14	conserved unknown protein [Ectocarpus siliculosus]	--	--	--	--	--	--	--	--	--	P13730	142	9.7e-08	Salivary glue protein Sgs-3 OS=Drosophila erecta OX=7220 GN=Sgs3 PE=2 SV=3	PF07382	Histone H1-like nucleoprotein HC2	GO:0030261	chromosome condensation	GO:0003677	DNA binding	--	--	--	--
Cluster-13593.2510	5.31835	3904.69	-9.5619	3.5261e-77	2.3172e-73	1884	1600622346	TEY12497.1	1343	2.5e-145	hypothetical protein Saspl_001202 [Salvia splendens]	--	--	--	--	--	--	--	--	--	O49394	1045	3.5e-112	Xanthotoxin 5-hydroxylase CYP82C2 OS=Arabidopsis thaliana OX=3702 GN=CYP82C2 PE=1 SV=2	PF00067	Cytochrome P450	GO:0055114	oxidation-reduction process	GO:0005506//GO:0020037//GO:0016705	iron ion binding//heme binding//oxidoreductase activity, acting on paired donors, with incorporation or reduction of molecular oxygen	--	--	--	--
Cluster-13593.908	22.4901	4255.64	-7.5618	2.9603e-72	1.6675e-68	931	1600622346	TEY12497.1	677	2.1e-68	hypothetical protein Saspl_001202 [Salvia splendens]	--	--	--	--	--	--	--	--	--	O49394	543	2.8e-54	Xanthotoxin 5-hydroxylase CYP82C2 OS=Arabidopsis thaliana OX=3702 GN=CYP82C2 PE=1 SV=2	PF00067	Cytochrome P450	GO:0055114	oxidation-reduction process	GO:0020037//GO:0016705//GO:0005506	heme binding//oxidoreductase activity, acting on paired donors, with incorporation or reduction of molecular oxygen//iron ion binding	--	--	--	--
Cluster-13593.10857	12929.3	98.2852	7.0402	1.1834e-69	5.8323e-66	2607	1276265394	PIN21660.1	1522	6.2e-166	Glycine/serine hydroxymethyltransferase [Handroanthus impetiginosus]	XM_016828065.1	XM_016828065	442	0	PREDICTED: Gossypium hirsutum serine hydroxymethyltransferase 1, mitochondrial (LOC107901893), mRNA	K00600	glyA, SHMT	glycine hydroxymethyltransferase	http://www.genome.jp/dbget-bin/www_bget?ko:K00600	P50433	1487	2.7e-163	Serine hydroxymethyltransferase, mitochondrial OS=Solanum tuberosum OX=4113 PE=2 SV=1	PF01212//PF00025//PF00155//PF02962	Beta-eliminating lyase//ADP-ribosylation factor family//Aminotransferase class I and II//5-carboxymethyl-2-hydroxymuconate isomerase	GO:0006520//GO:0019439//GO:0006570//GO:0009058//GO:0018874	cellular amino acid metabolic process//aromatic compound catabolic process//tyrosine metabolic process//biosynthetic process//benzoate metabolic process	GO:0030170//GO:0008704//GO:0016829//GO:0005525	pyridoxal phosphate binding//5-carboxymethyl-2-hydroxymuconate delta-isomerase activity//lyase activity//GTP binding	--	--	KOG2467	Glycine/serine hydroxymethyltransferase
Cluster-13593.5341	1297.06	5.13949	7.9893	1.428e-67	6.2559e-64	3178	1276261909	PIN18690.1	1829	1.9e-201	Transcription factor, contains HOX domain [Handroanthus impetiginosus]	XM_023140355.1	XM_023140355	123	1.90236e-55	PREDICTED: Cucurbita maxima homeobox-leucine zipper protein HDG5-like (LOC111491439), mRNA	--	--	--	--	A2ZAI7	1212	2.5e-131	Homeobox-leucine zipper protein ROC3 OS=Oryza sativa subsp. indica OX=39946 GN=ROC3 PE=3 SV=2	PF00367//PF05920//PF01852//PF06003//PF04931//PF00046//PF02183	phosphotransferase system, EIIB//Homeobox KN domain//START domain//Survival motor neuron protein (SMN)//DNA polymerase phi//Homeodomain//Homeobox associated leucine zipper	GO:0008643//GO:0006355//GO:0006397	carbohydrate transport//regulation of transcription, DNA-templated//mRNA processing	GO:0008982//GO:0003677//GO:0003723//GO:0008289//GO:0043565//GO:0008134	protein-N(PI)-phosphohistidine-sugar phosphotransferase activity//DNA binding//RNA binding//lipid binding//sequence-specific DNA binding//transcription factor binding	GO:0005737//GO:0009357//GO:0005667//GO:0005730//GO:0005634	cytoplasm//protein-N(PI)-phosphohistidine-sugar phosphotransferase complex//transcription regulator complex//nucleolus//nucleus	--	--
Cluster-13593.11181	60115	3.26983	14.162	1.6723e-67	6.5938e-64	3369	604346286	EYU44749.1	1019	1.7e-107	hypothetical protein MIMGU_mgv1a009344mg [Erythranthe guttata]	XM_011100171.2	XM_011100171	238	2.381e-119	PREDICTED: Sesamum indicum carbonic anhydrase, chloroplastic-like (LOC105177130), mRNA	K01673	cynT, can	carbonic anhydrase	http://www.genome.jp/dbget-bin/www_bget?ko:K01673	P27141	906	8.2e-96	Carbonic anhydrase, chloroplastic OS=Nicotiana tabacum OX=4097 PE=2 SV=1	PF00484	Carbonic anhydrase	GO:0006807//GO:0006730	nitrogen compound metabolic process//one-carbon metabolic process	GO:0004089//GO:0008270	carbonate dehydratase activity//zinc ion binding	--	--	KOG1578	Predicted carbonic anhydrase involved in protection against oxidative damage
Cluster-13593.11171	134694	0.822806	17.215	5.4368e-67	1.9488e-63	822	1276257243	PIN14810.1	275	7.7e-22	hypothetical protein CDL12_12560 [Handroanthus impetiginosus]	--	--	--	--	--	--	--	--	--	--	--	--	--	PF00407	Pathogenesis-related protein Bet v 1 family	GO:0006952	defense response	--	--	--	--	--	--
Cluster-13593.11206	1322.49	6.17519	7.7251	6.0884e-66	2.0005e-62	1922	1591627654	AOX13309.2	607	5.7e-60	photosystem II protein V (chloroplast) [Angelica gigas]	KF150644.2	KF150644	1863	0	Andrographis paniculata chloroplast, complete genome	K02707	psbE	photosystem II cytochrome b559 subunit alpha	http://www.genome.jp/dbget-bin/www_bget?ko:K02707	Q70XY9	431	5.6e-41	Cytochrome b559 subunit alpha OS=Amborella trichopoda OX=13333 GN=psbE PE=3 SV=3	PF02419//PF00283//PF01788//PF00284	PsbL protein//Cytochrome b559, alpha (gene psbE) and beta (gene psbF)subunits//PsbJ//Lumenal portion of Cytochrome b559, alpha (gene psbE) subunit	GO:0015979	photosynthesis	GO:0046872	metal ion binding	GO:0016021//GO:0009523//GO:0009539//GO:0016020	integral component of membrane//photosystem II//photosystem II reaction center//membrane	--	--
Cluster-13593.1958	10.1697	4546.49	-8.7796	1.7362e-64	5.2659e-61	1616	848931949	XP_012828920.1	931	1.3e-97	PREDICTED: hyoscyamine 6-dioxygenase-like [Erythranthe guttata]	--	--	--	--	--	--	--	--	--	P24397	497	1e-48	Hyoscyamine 6-dioxygenase OS=Hyoscyamus niger OX=4079 GN=H6H PE=1 SV=1	PF09268//PF03171	Clathrin, heavy-chain linker//2OG-Fe(II) oxygenase superfamily	GO:0006886//GO:0016192//GO:0055114	intracellular protein transport//vesicle-mediated transport//oxidation-reduction process	GO:0016491//GO:0005198	oxidoreductase activity//structural molecule activity	GO:0030130//GO:0030132	clathrin coat of trans-Golgi network vesicle//clathrin coat of coated pit	--	--
Cluster-13593.12015	3198.5	145.232	4.4604	1.8118e-63	5.1027e-60	2438	747097968	XP_011096970.1	689	2.3e-69	protein PIN-LIKES 7 isoform X2 [Sesamum indicum]	XM_011098667.2	XM_011098667	72	3.26204e-27	PREDICTED: Sesamum indicum protein PIN-LIKES 7 (LOC105176005), transcript variant X1, mRNA	--	--	--	--	Q9FKY4	590	2.6e-59	Protein PIN-LIKES 7 OS=Arabidopsis thaliana OX=3702 GN=PILS7 PE=2 SV=1	PF15088//PF00463//PF03547	NADH dehydrogenase [ubiquinone] 1 subunit C1, mitochondrial//Isocitrate lyase family//Membrane transport protein	GO:0019752//GO:0006097//GO:0055085	carboxylic acid metabolic process//glyoxylate cycle//transmembrane transport	GO:0004451	isocitrate lyase activity	GO:0016021//GO:0005747//GO:0005739	integral component of membrane//mitochondrial respiratory chain complex I//mitochondrion	--	--
Cluster-13593.2511	57.0044	5300.84	-6.5407	8.4882e-62	2.2312e-58	1767	1600622346	TEY12497.1	1335	2e-144	hypothetical protein Saspl_001202 [Salvia splendens]	--	--	--	--	--	--	--	--	--	O49859	1075	1.1e-115	Cytochrome P450 82A4 OS=Glycine max OX=3847 GN=CYP82A4 PE=2 SV=1	PF00067	Cytochrome P450	GO:0055114	oxidation-reduction process	GO:0005506//GO:0020037//GO:0016705	iron ion binding//heme binding//oxidoreductase activity, acting on paired donors, with incorporation or reduction of molecular oxygen	--	--	--	--
Cluster-13593.21711	1.51375	18196.1	-13.598	8.3348e-61	2.054e-57	709	--	--	--	--	--	--	--	--	--	--	--	--	--	--	--	--	--	--	PF00111	2Fe-2S iron-sulfur cluster binding domain	GO:0006118	obsolete electron transport	GO:0009055//GO:0051536	electron transfer activity//iron-sulfur cluster binding	--	--	--	--
Cluster-13593.9145	2781.06	157.193	4.1444	4.1774e-54	9.689e-51	1210	747089796	XP_011092552.1	782	1.8e-80	CBS domain-containing protein CBSX1, chloroplastic [Sesamum indicum]	XM_011001765.1	XM_011001765	157	8.95865e-75	PREDICTED: Populus euphratica CBS domain-containing protein CBSX1, chloroplastic-like (LOC105107734), mRNA	--	--	--	--	O23193	673	3e-69	CBS domain-containing protein CBSX1, chloroplastic OS=Arabidopsis thaliana OX=3702 GN=CBSX1 PE=1 SV=2	--	--	--	--	--	--	--	--	--	--
Cluster-13593.3470	226.656	8027.96	-5.1456	4.8594e-54	1.0645e-50	4926	1276263129	PIN19720.1	1724	4.4e-189	Tyrosine kinase [Handroanthus impetiginosus]	XM_011075973.2	XM_011075973	522	0	PREDICTED: Sesamum indicum serine/threonine-protein kinase CTR1 (LOC105159040), transcript variant X2, mRNA	--	--	--	--	Q05609	965	1.7e-102	Serine/threonine-protein kinase CTR1 OS=Arabidopsis thaliana OX=3702 GN=CTR1 PE=1 SV=1	PF00069//PF10403//PF07714	Protein kinase domain//Rad4 beta-hairpin domain 1//Protein tyrosine and serine/threonine kinase	GO:0006468	protein phosphorylation	GO:0004672//GO:0003677//GO:0005524	protein kinase activity//DNA binding//ATP binding	--	--	--	--
Cluster-13593.19672	183.452	11762.1	-6.0014	5.8914e-54	1.2226e-50	2045	1276238376	PIN00607.1	2169	4.6e-241	Amino acid transporter [Handroanthus impetiginosus]	XM_020699326.1	XM_020699326	621	0	PREDICTED: Sesamum indicum amino acid permease 2-like (LOC105178035), transcript variant X2, mRNA	--	--	--	--	Q38967	1892	2.3e-210	Amino acid permease 2 OS=Arabidopsis thaliana OX=3702 GN=AAP2 PE=1 SV=1	--	--	--	--	--	--	--	--	--	--
Cluster-13593.1753	3.58679	1416.87	-8.6061	1.9726e-52	3.8888e-49	1690	1276241055	PIN02370.1	1035	1.2e-109	Transcription factor MEIS1 [Handroanthus impetiginosus]	KX891335.1	KX891335	163	5.82095e-78	Ferocactus pilosus KNOX1ae mRNA, complete cds	--	--	--	--	Q41330	830	2.7e-87	Homeotic protein knotted-1 OS=Solanum lycopersicum OX=4081 GN=KN1 PE=2 SV=1	PF03790//PF05920//PF03789//PF00046//PF03791	KNOX1 domain//Homeobox KN domain//ELK domain//Homeodomain//KNOX2 domain	GO:0006355	regulation of transcription, DNA-templated	GO:0003677	DNA binding	GO:0005634	nucleus	--	--
Cluster-13593.13717	1076.62	93.2355	3.5288	2.3663e-52	4.4429e-49	1429	604305214	EYU24393.1	150	4.2e-07	hypothetical protein MIMGU_mgv1a026825mg [Erythranthe guttata]	--	--	--	--	--	--	--	--	--	--	--	--	--	PF05887//PF02703//PF04043	Procyclic acidic repetitive protein (PARP)//Early E1A protein//Plant invertase/pectin methylesterase inhibitor	GO:0019048//GO:0006355	modulation by virus of host process//regulation of transcription, DNA-templated	GO:0004857	enzyme inhibitor activity	GO:0016020	membrane	--	--
Cluster-13593.10957	1319.87	20.6049	6.0066	9.8945e-52	1.7733e-48	1187	970009909	XP_015065855.1	726	5.6e-74	zinc finger protein CONSTANS-LIKE 2-like [Solanum pennellii]	CP025662.1	CP025662	114	7.03461e-51	Ipomoea triloba cultivar NCNSP0323 chromosome 3	--	--	--	--	Q96502	568	4.5e-57	Zinc finger protein CONSTANS-LIKE 2 OS=Arabidopsis thaliana OX=3702 GN=COL2 PE=1 SV=1	PF00643//PF06203//PF10399	B-box zinc finger//CCT motif//Ubiquitinol-cytochrome C reductase Fe-S subunit TAT signal	GO:0006119//GO:0055114//GO:0006118	oxidative phosphorylation//oxidation-reduction process//obsolete electron transport	GO:0008270//GO:0005515//GO:0008121	zinc ion binding//protein binding//ubiquinol-cytochrome-c reductase activity	--	--	--	--
Cluster-13593.12559	4514.38	112.172	5.3297	4.2747e-51	7.3281e-48	1681	747102093	XP_011099197.1	495	4.9e-47	patatin-like protein 2 [Sesamum indicum]	--	--	--	--	--	--	--	--	--	O23181	352	7.1e-32	Patatin-like protein 3 OS=Arabidopsis thaliana OX=3702 GN=PLP3 PE=2 SV=2	PF04084	Origin recognition complex subunit 2	GO:0006260	DNA replication	--	--	GO:0000808//GO:0005634	origin recognition complex//nucleus	--	--
Cluster-13593.10355	3164.6	54.9254	5.852	8.6868e-51	1.4271e-47	1046	--	--	--	--	--	--	--	--	--	--	--	--	--	--	--	--	--	--	--	--	--	--	--	--	--	--	--	--
Cluster-13593.14247	2426.67	46.201	5.7137	2.6964e-49	4.2527e-46	3236	747090372	XP_011092871.1	1010	1.8e-106	aquaporin AQPcic [Sesamum indicum]	--	--	--	--	--	--	--	--	--	Q9AT75	252	5.4e-20	Aquaporin TIP3-2 OS=Zea mays OX=4577 GN=TIP3-2 PE=2 SV=1	PF10591//PF00036//PF05241//PF13202//PF03419//PF13499//PF00230//PF13405	Secreted protein acidic and rich in cysteine Ca binding region//EF hand//EXPERA (EXPanded EBP superfamily)//EF hand//Sporulation factor SpoIIGA//EF-hand domain pair//Major intrinsic protein//EF-hand domain	GO:0006694//GO:0055085//GO:0030436//GO:0006810//GO:0006508//GO:0016125	steroid biosynthetic process//transmembrane transport//asexual sporulation//transport//proteolysis//sterol metabolic process	GO:0015267//GO:0004190//GO:0047750//GO:0005509	channel activity//aspartic-type endopeptidase activity//cholestenol delta-isomerase activity//calcium ion binding	GO:0016021//GO:0016020	integral component of membrane//membrane	KOG0223	Aquaporin (major intrinsic protein family)
Cluster-13593.9182	4251.08	61.5721	6.109	1.1584e-48	1.7567e-45	2097	747075308	XP_011084683.1	1233	1.6e-132	phosphoglycolate phosphatase 1B, chloroplastic-like [Sesamum indicum]	XM_011086381.2	XM_011086381	510	0	PREDICTED: Sesamum indicum phosphoglycolate phosphatase 1B, chloroplastic-like (LOC105166877), mRNA	K19269	PGP, PGLP	phosphoglycolate phosphatase	http://www.genome.jp/dbget-bin/www_bget?ko:K19269	P0DKC4	1160	1.8e-125	Phosphoglycolate phosphatase 1B, chloroplastic OS=Arabidopsis thaliana OX=3702 GN=PGLP1B PE=1 SV=1	--	--	--	--	--	--	--	--	KOG2882	p-Nitrophenyl phosphatase
Cluster-13593.21738	30.142	1642.55	-5.7567	1.5107e-48	2.2061e-45	1772	1278995607	XP_022858862.1	404	1.8e-36	universal stress protein PHOS34 [Olea europaea var. sylvestris]	--	--	--	--	--	--	--	--	--	Q57951	137	6.4e-07	Universal stress protein MJ0531 OS=Methanocaldococcus jannaschii (strain ATCC 43067 / DSM 2661 / JAL-1 / JCM 10045 / NBRC 100440) OX=243232 GN=MJ0531 PE=3 SV=1	--	--	--	--	--	--	--	--	--	--
Cluster-13593.11553	13687.2	367.991	5.2167	2.2147e-46	3.1187e-43	2760	604315132	EYU27838.1	930	2.9e-97	hypothetical protein MIMGU_mgv1a002249mg [Erythranthe guttata]	--	--	--	--	--	K04733	IRAK4	interleukin-1 receptor-associated kinase 4	http://www.genome.jp/dbget-bin/www_bget?ko:K04733	O65468	595	7.7e-60	Cysteine-rich receptor-like protein kinase 8 OS=Arabidopsis thaliana OX=3702 GN=CRK8 PE=3 SV=2	PF00069//PF11883//PF07714	Protein kinase domain//Domain of unknown function (DUF3403)//Protein tyrosine and serine/threonine kinase	GO:0009069//GO:0006468//GO:0016310	serine family amino acid metabolic process//protein phosphorylation//phosphorylation	GO:0004672//GO:0004674//GO:0005524	protein kinase activity//protein serine/threonine kinase activity//ATP binding	--	--	--	--
Cluster-13593.10221	3470.48	1.43641	11.19	2.7405e-46	3.726e-43	3070	1279115808	XP_022882252.1	855	1.6e-88	methanol O-anthraniloyltransferase-like [Olea europaea var. sylvestris]	AY034686.1	AY034686	42	1.95778e-10	Hordeum roshevitzii clone HROS021 5S ribosomal RNA gene, complete sequence	K19861	BEBT, AMAT	benzyl alcohol O-benzoyltransferase	http://www.genome.jp/dbget-bin/www_bget?ko:K19861	Q3ZPN4	721	2.1e-74	Methanol O-anthraniloyltransferase OS=Vitis labrusca OX=103355 GN=AMAT PE=1 SV=1	PF02458	Transferase family	--	--	GO:0016747	transferase activity, transferring acyl groups other than amino-acyl groups	--	--	--	--
Cluster-13593.1349	104.199	1223.84	-3.5556	2.952e-46	3.8799e-43	3817	747103353	XP_011099865.1	3427	0	alpha-mannosidase [Sesamum indicum]	XM_011101563.2	XM_011101563	1094	0	PREDICTED: Sesamum indicum alpha-mannosidase (LOC105178167), mRNA	K01191	E3.2.1.24	alpha-mannosidase	http://www.genome.jp/dbget-bin/www_bget?ko:K01191	C0HJB3	2757	2.1e-310	Alpha-mannosidase OS=Canavalia ensiformis OX=3823 PE=1 SV=1	PF07748//PF09261//PF01074	Glycosyl hydrolases family 38 C-terminal domain//Alpha mannosidase middle domain//Glycosyl hydrolases family 38 N-terminal domain	GO:0005975//GO:0006013	carbohydrate metabolic process//mannose metabolic process	GO:0004559	alpha-mannosidase activity	--	--	KOG1959	Glycosyl hydrolase, family 38 - alpha-mannosidase
Cluster-13593.10290	5737.58	50.4657	6.8261	1.8004e-45	2.2899e-42	3790	747065760	XP_011079533.1	2122	2.4e-235	stachyose synthase [Sesamum indicum]	XM_012978876.1	XM_012978876	485	0	PREDICTED: Erythranthe guttatus stachyose synthase (LOC105955172), mRNA	K06611	E2.4.1.67	stachyose synthetase	http://www.genome.jp/dbget-bin/www_bget?ko:K06611	Q93XK2	1565	3.5e-172	Stachyose synthase OS=Pisum sativum OX=3888 GN=STS1 PE=1 SV=1	--	--	--	--	--	--	--	--	--	--
Cluster-13593.20498	39.596	3490.7	-6.4705	9.9698e-45	1.2284e-41	2509	747053842	XP_011073100.1	1291	3.6e-139	omega-hydroxypalmitate O-feruloyl transferase isoform X1 [Sesamum indicum]	XM_028361273.1	XM_028361273	85	1.99283e-34	PREDICTED: Glycine soja omega-hydroxypalmitate O-feruloyl transferase-like (LOC114399148), mRNA	K15400	HHT1	omega-hydroxypalmitate O-feruloyl transferase	http://www.genome.jp/dbget-bin/www_bget?ko:K15400	Q94CD1	1086	8.2e-117	Omega-hydroxypalmitate O-feruloyl transferase OS=Arabidopsis thaliana OX=3702 GN=HHT1 PE=1 SV=1	PF02458//PF03144	Transferase family//Elongation factor Tu domain 2	--	--	GO:0016747//GO:0005525	transferase activity, transferring acyl groups other than amino-acyl groups//GTP binding	--	--	--	--
Cluster-13593.16333	887.306	11.6396	6.2501	2.8555e-44	3.4118e-41	1339	747074117	XP_011084039.1	1024	1.8e-108	peptidyl-prolyl cis-trans isomerase CYP28, chloroplastic [Sesamum indicum]	XM_012996408.1	XM_012996408	239	2.59335e-120	PREDICTED: Erythranthe guttatus peptidyl-prolyl cis-trans isomerase CYP28, chloroplastic (LOC105971555), mRNA	K03768	PPIB, ppiB	peptidyl-prolyl cis-trans isomerase B (cyclophilin B)	http://www.genome.jp/dbget-bin/www_bget?ko:K03768	O65220	720	1.2e-74	Peptidyl-prolyl cis-trans isomerase CYP28, chloroplastic OS=Arabidopsis thaliana OX=3702 GN=CYP28 PE=1 SV=1	PF00160	Cyclophilin type peptidyl-prolyl cis-trans isomerase/CLD	GO:0000413	protein peptidyl-prolyl isomerization	GO:0003755	peptidyl-prolyl cis-trans isomerase activity	--	--	KOG0865	Cyclophilin type peptidyl-prolyl cis-trans isomerase
Cluster-13593.11441	6773.51	12.17	9.1178	9.8881e-44	1.1467e-40	1856	747051226	XP_011071701.1	1312	9.9e-142	uncharacterized acetyltransferase At3g50280-like [Sesamum indicum]	--	--	--	--	--	--	--	--	--	Q9SND9	695	1.3e-71	Uncharacterized acetyltransferase At3g50280 OS=Arabidopsis thaliana OX=3702 GN=At3g50280 PE=3 SV=1	PF02458	Transferase family	--	--	GO:0016747	transferase activity, transferring acyl groups other than amino-acyl groups	--	--	--	--
Cluster-13593.20899	4.41503	749.636	-7.416	5.2358e-42	5.8983e-39	1088	--	--	--	--	--	--	--	--	--	--	--	--	--	--	--	--	--	--	--	--	--	--	--	--	--	--	--	--
Cluster-13593.11105	5431.01	1.48337	11.829	1.3578e-41	1.4871e-38	1693	731438766	XP_002263670.3	1297	4.9e-140	PREDICTED: malate dehydrogenase, glyoxysomal isoform X1 [Vitis vinifera]	XM_011089712.2	XM_011089712	312	8.65239e-161	PREDICTED: Sesamum indicum malate dehydrogenase, glyoxysomal-like (LOC105169330), mRNA	K00026	MDH2	malate dehydrogenase	http://www.genome.jp/dbget-bin/www_bget?ko:K00026	P19446	1266	7.4e-138	Malate dehydrogenase, glyoxysomal OS=Citrullus lanatus OX=3654 PE=1 SV=1	PF01073//PF02866//PF01113//PF00056//PF01118	3-beta hydroxysteroid dehydrogenase/isomerase family//lactate/malate dehydrogenase, alpha/beta C-terminal domain//Dihydrodipicolinate reductase, N-terminus//lactate/malate dehydrogenase, NAD binding domain//Semialdehyde dehydrogenase, NAD binding domain	GO:0008209//GO:0008210//GO:0055114//GO:0006694//GO:0008207//GO:0009089//GO:0009085	androgen metabolic process//estrogen metabolic process//oxidation-reduction process//steroid biosynthetic process//C21-steroid hormone metabolic process//lysine biosynthetic process via diaminopimelate//lysine biosynthetic process	GO:0016620//GO:0016491//GO:0003854//GO:0008839//GO:0016616//GO:0051287	oxidoreductase activity, acting on the aldehyde or oxo group of donors, NAD or NADP as acceptor//oxidoreductase activity//3-beta-hydroxy-delta5-steroid dehydrogenase activity//4-hydroxy-tetrahydrodipicolinate reductase//oxidoreductase activity, acting on the CH-OH group of donors, NAD or NADP as acceptor//NAD binding	--	--	KOG1494	NAD-dependent malate dehydrogenase
Cluster-13593.13915	2367.77	50.1466	5.5629	7.3657e-41	7.8492e-38	3299	1276239953	PIN01637.1	1310	3e-141	Serine/threonine protein kinase [Handroanthus impetiginosus]	XM_018866846.1	XM_018866846	64	1.24055e-22	PREDICTED: Eucalyptus grandis rust resistance kinase Lr10 (LOC104429750), transcript variant X3, mRNA	--	--	--	--	P93604	856	5e-90	Rust resistance kinase Lr10 OS=Triticum aestivum OX=4565 GN=LRK10 PE=2 SV=1	PF00069//PF13947//PF07714	Protein kinase domain//Wall-associated receptor kinase galacturonan-binding//Protein tyrosine and serine/threonine kinase	GO:0006468	protein phosphorylation	GO:0004672//GO:0030247//GO:0005524	protein kinase activity//polysaccharide binding//ATP binding	--	--	--	--
Cluster-13593.13923	939.003	12.7441	6.2105	1.2517e-40	1.2988e-37	1392	1371525217	PSS21307.1	273	2.2e-21	Patatin-like protein [Actinidia chinensis var. chinensis]	XM_024592813.1	XM_024592813	41	3.15304e-10	PREDICTED: Populus trichocarpa patatin-like protein 2 (LOC7484584), partial mRNA	--	--	--	--	A2YW91	241	4.4e-19	Patatin-like protein 2 OS=Oryza sativa subsp. indica OX=39946 GN=PLP2 PE=3 SV=1	PF03884	DNA gyrase inhibitor YacG	--	--	GO:0008270	zinc ion binding	--	--	--	--
Cluster-13593.10037	11086.1	38.1379	8.1808	1.3065e-40	1.3209e-37	3937	1175856123	XP_020581690.1	2395	5.5e-267	ABC transporter G family member 11 isoform X1 [Phalaenopsis equestris]	XM_011073797.2	XM_011073797	462	0	PREDICTED: Sesamum indicum ABC transporter G family member 11 (LOC105157386), mRNA	--	--	--	--	Q9C8J8	1261	6.5e-137	ABC transporter G family member 13 OS=Arabidopsis thaliana OX=3702 GN=ABCG13 PE=2 SV=1	PF00005//PF13304//PF02224//PF07728//PF01926//PF02367//PF03193//PF01436//PF00931//PF01061	ABC transporter//AAA domain, putative AbiEii toxin, Type IV TA system//Cytidylate kinase//AAA domain (dynein-related subfamily)//50S ribosome-binding GTPase//Threonylcarbamoyl adenosine biosynthesis protein TsaE//RsgA GTPase//NHL repeat//NB-ARC domain//ABC-2 type transporter	GO:0006139//GO:0006206//GO:0002949	nucleobase-containing compound metabolic process//pyrimidine nucleobase metabolic process//tRNA threonylcarbamoyladenosine modification	GO:0005525//GO:0016887//GO:0043531//GO:0004127//GO:0005524//GO:0003924//GO:0005515	GTP binding//ATPase activity//ADP binding//cytidylate kinase activity//ATP binding//GTPase activity//protein binding	GO:0016020	membrane	--	--
Cluster-13593.5892	2065.68	22.489	6.5257	1.4588e-40	1.438e-37	2431	1276268760	PIN24520.1	1538	8e-168	Serine/threonine protein kinase [Handroanthus impetiginosus]	XM_012985545.1	XM_012985545	213	1.35131e-105	PREDICTED: Erythranthe guttatus probable receptor-like protein kinase At1g67000 (LOC105961311), mRNA	K04733	IRAK4	interleukin-1 receptor-associated kinase 4	http://www.genome.jp/dbget-bin/www_bget?ko:K04733	Q9FF29	919	1.8e-97	PR5-like receptor kinase OS=Arabidopsis thaliana OX=3702 GN=PR5K PE=1 SV=1	PF17357//PF07714//PF13947//PF00069	Facilitor Of iron transport 1 and 2//Protein tyrosine and serine/threonine kinase//Wall-associated receptor kinase galacturonan-binding//Protein kinase domain	GO:0006468//GO:0015891	protein phosphorylation//siderophore transport	GO:0004672//GO:0030247//GO:0005524	protein kinase activity//polysaccharide binding//ATP binding	GO:0009277	fungal-type cell wall	--	--
Cluster-13593.21723	5.13354	483.785	-6.5647	2.1123e-40	2.0314e-37	1106	747049470	XP_011070783.1	415	6.1e-38	zinc finger protein GIS3-like [Sesamum indicum]	--	--	--	--	--	--	--	--	--	Q9C9H1	261	1.7e-21	Zinc finger protein GIS3 OS=Arabidopsis thaliana OX=3702 GN=GIS3 PE=1 SV=1	--	--	--	--	--	--	--	--	--	--
Cluster-13593.11986	2968.14	136.4	4.4432	2.3322e-40	2.1895e-37	1620	1276245221	PIN05374.1	434	5.6e-40	Glutaredoxin [Handroanthus impetiginosus]	XM_012978373.1	XM_012978373	98	7.5777e-42	PREDICTED: Erythranthe guttatus monothiol glutaredoxin-S9-like (LOC105954692), mRNA	K03676	grxC, GLRX, GLRX2	glutaredoxin 3	http://www.genome.jp/dbget-bin/www_bget?ko:K03676	O04341	364	2.8e-33	Monothiol glutaredoxin-S9 OS=Arabidopsis thaliana OX=3702 GN=GRXS9 PE=3 SV=1	PF07527//PF05432//PF17257//PF00462	Hairy Orange//Bone sialoprotein II (BSP-II)//Family of unknown function (DUF5323)//Glutaredoxin	GO:0006412//GO:0006118//GO:0001503//GO:0006355//GO:0045454//GO:0042254//GO:0007155	translation//obsolete electron transport//ossification//regulation of transcription, DNA-templated//cell redox homeostasis//ribosome biogenesis//cell adhesion	GO:0019843//GO:0009055//GO:0003735//GO:0003677//GO:0015035	rRNA binding//electron transfer activity//structural constituent of ribosome//DNA binding//protein disulfide oxidoreductase activity	GO:0009507//GO:0005840//GO:0005576	chloroplast//ribosome//extracellular region	--	--
Cluster-13593.16195	34.7402	745.808	-4.42	2.8701e-40	2.6317e-37	2571	1276268784	PIN24543.1	622	1.4e-61	hypothetical protein CDL12_02728 [Handroanthus impetiginosus]	XM_009361313.1	XM_009361313	109	9.3044e-48	PREDICTED: Pyrus x bretschneideri dof zinc finger protein DOF4.6-like (LOC103950153), mRNA	--	--	--	--	Q9ZPY0	466	6.5e-45	Dof zinc finger protein DOF2.5 OS=Arabidopsis thaliana OX=3702 GN=DOF2.5 PE=2 SV=3	PF00974	Rhabdovirus spike glycoprotein	--	--	--	--	GO:0019031	viral envelope	--	--
Cluster-13593.11038	210942	100.15	11.04	3.704e-40	3.3192e-37	2662	747103717	XP_011100059.1	2127	4.4e-236	probable LRR receptor-like serine/threonine-protein kinase At5g10290 [Sesamum indicum]	XM_011098218.2	XM_011098218	247	1.86301e-124	PREDICTED: Sesamum indicum chlorophyll a-b binding protein 21, chloroplastic (LOC105175684), mRNA	--	--	--	--	C0LGT1	1911	1.9e-212	Probable LRR receptor-like serine/threonine-protein kinase At5g10290 OS=Arabidopsis thaliana OX=3702 GN=At5g10290 PE=1 SV=1	PF00560//PF04159//PF07714//PF13855//PF03357//PF00069	Leucine Rich Repeat//NB glycoprotein//Protein tyrosine and serine/threonine kinase//Leucine rich repeat//Snf7//Protein kinase domain	GO:0007034//GO:0006468	vacuolar transport//protein phosphorylation	GO:0005524//GO:0005515//GO:0004672	ATP binding//protein binding//protein kinase activity	GO:0016021	integral component of membrane	--	--
Cluster-13593.8777	504.537	11.1306	5.5062	4.0215e-40	3.5236e-37	642	1276246337	PIN06199.1	502	2.9e-48	Serine/threonine protein kinase [Handroanthus impetiginosus]	CP025674.1	CP025674	33	3.96431e-06	Ipomoea triloba cultivar NCNSP0323 chromosome 15	--	--	--	--	Q9S9M5	348	7.9e-32	Wall-associated receptor kinase-like 1 OS=Arabidopsis thaliana OX=3702 GN=WAKL1 PE=2 SV=1	PF00069//PF07714	Protein kinase domain//Protein tyrosine and serine/threonine kinase	GO:0006468	protein phosphorylation	GO:0004672//GO:0005524	protein kinase activity//ATP binding	--	--	--	--
Cluster-13593.20962	3.83017	2234.72	-9.229	8.1107e-40	6.9521e-37	3840	1531837294	XP_027165269.1	591	8.2e-58	extensin-2-like isoform X2 [Coffea eugenioides]	XM_023677230.1	XM_023677230	191	3.63934e-93	PREDICTED: Cucurbita pepo subsp. pepo nascent polypeptide-associated complex subunit alpha, muscle-specific form-like (LOC111795008), mRNA	--	--	--	--	--	--	--	--	PF04554	Extensin-like region	GO:0009664//GO:0042546	plant-type cell wall organization//cell wall biogenesis	GO:0005199	structural constituent of cell wall	GO:0005618	cell wall	--	--
Cluster-13593.22140	3.4243	916.465	-8.1101	8.6146e-40	7.227e-37	872	747050393	XP_011071265.1	392	2.2e-35	E3 ubiquitin-protein ligase RHA2B-like [Sesamum indicum]	--	--	--	--	--	--	--	--	--	Q8H7N9	151	7.4e-09	E3 ubiquitin-protein ligase Os03g0188200 OS=Oryza sativa subsp. japonica OX=39947 GN=Os03g0188200 PE=2 SV=1	PF12678//PF12861//PF04452//PF12906//PF00097	RING-H2 zinc finger domain//Anaphase-promoting complex subunit 11 RING-H2 finger//RNA methyltransferase//RING-variant domain//Zinc finger, C3HC4 type (RING finger)	GO:0006364//GO:0016567	rRNA processing//protein ubiquitination	GO:0004842//GO:0008270//GO:0046872//GO:0008168	ubiquitin-protein transferase activity//zinc ion binding//metal ion binding//methyltransferase activity	GO:0005680	anaphase-promoting complex	--	--
Cluster-13593.15582	1418.23	175.347	3.0162	1.172e-39	9.6275e-37	1503	604331510	EYU36368.1	217	7.5e-15	hypothetical protein MIMGU_mgv1a017259mg [Erythranthe guttata]	--	--	--	--	--	--	--	--	--	--	--	--	--	--	--	--	--	--	--	--	--	--	--
Cluster-13593.15625	223.534	3249.48	-3.86	2.3185e-39	1.8656e-36	1131	1173752978	XP_020546883.1	452	3.2e-42	mitochondrial pyruvate carrier 3-like [Sesamum indicum]	--	--	--	--	--	--	--	--	--	O49636	379	3.5e-35	Mitochondrial pyruvate carrier 4 OS=Arabidopsis thaliana OX=3702 GN=MPC4 PE=3 SV=1	PF03650	Mitochondrial pyruvate carriers	GO:0006850	mitochondrial pyruvate transmembrane transport	--	--	GO:0005743	mitochondrial inner membrane	KOG1589	Uncharacterized conserved protein
Cluster-13593.19817	5.7184	7953.86	-10.432	2.3907e-39	1.8853e-36	2708	1024037122	KZV44186.1	1636	3.9e-179	4-coumarate--CoA ligase 2-like [Dorcoceras hygrometricum]	KF643242.1	KF643242	179	1.19879e-86	Plectranthus barbatus voucher RRLH:22176 4-coumarate: CoA ligase mRNA, complete cds	K01904	4CL	4-coumarate--CoA ligase	http://www.genome.jp/dbget-bin/www_bget?ko:K01904	O24540	1596	6.4e-176	4-coumarate--CoA ligase OS=Vanilla planifolia OX=51239 GN=4CL PE=3 SV=1	PF00501	AMP-binding enzyme	--	--	GO:0003824	catalytic activity	--	--	--	--
Cluster-13593.6099	2142.06	14.7797	7.1818	2.973e-39	2.2985e-36	1839	747041067	XP_011070677.1	394	2.7e-35	cytochrome P450 76C4-like [Sesamum indicum]	--	--	--	--	--	--	--	--	--	P93531	212	1.3e-15	Cytochrome P450 71D7 OS=Solanum chacoense OX=4108 GN=CYP71D7 PE=3 SV=1	PF00067	Cytochrome P450	GO:0055114	oxidation-reduction process	GO:0016705//GO:0020037//GO:0005506	oxidoreductase activity, acting on paired donors, with incorporation or reduction of molecular oxygen//heme binding//iron ion binding	--	--	--	--
Cluster-13593.4088	576.911	16.8331	5.1009	5.7017e-39	4.3233e-36	1669	1600649410	TEY32705.1	477	5.9e-45	hypothetical protein Saspl_030230 [Salvia splendens]	XM_011073204.2	XM_011073204	136	5.87041e-63	PREDICTED: Sesamum indicum uncharacterized protein At4g15545 (LOC105156936), mRNA	--	--	--	--	Q93W28	374	2e-34	Uncharacterized protein At4g15545 OS=Arabidopsis thaliana OX=3702 GN=At4g15545 PE=1 SV=1	PF10473//PF00170//PF05531//PF07989//PF07926//PF06005//PF06156//PF06419//PF06810//PF16331	Leucine-rich repeats of kinetochore protein Cenp-F/LEK1//bZIP transcription factor//Nucleopolyhedrovirus P10 protein//Centrosomin N-terminal motif 1//TPR/MLP1/MLP2-like protein//Cell division protein ZapB//Initiation control protein YabA//Conserved oligomeric complex COG6//Phage minor structural protein GP20//TolA binding protein trimerisation	GO:0006606//GO:0070206//GO:0019069//GO:0006355//GO:0006260//GO:0006891//GO:0090529//GO:0043093	protein import into nucleus//protein trimerization//viral capsid assembly//regulation of transcription, DNA-templated//DNA replication//intra-Golgi vesicle-mediated transport//cell septum assembly//FtsZ-dependent cytokinesis	GO:0003700//GO:0042803//GO:0070840//GO:0008134	DNA-binding transcription factor activity//protein homodimerization activity//dynein complex binding//transcription factor binding	GO:0005737//GO:0005667//GO:0019028//GO:0017119//GO:0005815	cytoplasm//transcription regulator complex//viral capsid//Golgi transport complex//microtubule organizing center	--	--
Cluster-13593.10796	2594.37	36.6258	6.1451	9.6163e-38	7.154e-35	1489	1276269946	PIN25526.1	887	1.5e-92	putative haloacid-halidohydrolase [Handroanthus impetiginosus]	XM_011073713.2	XM_011073713	300	3.55931e-154	PREDICTED: Sesamum indicum haloacid dehalogenase-like hydrolase domain-containing protein At3g48420 (LOC105157320), mRNA	--	--	--	--	Q94K71	817	7.5e-86	CBBY-like protein OS=Arabidopsis thaliana OX=3702 GN=CBBY PE=1 SV=1	--	--	--	--	--	--	--	--	--	--
Cluster-13593.10123	4570.74	182.392	4.6475	1.6451e-37	1.2012e-34	3308	1315973498	GAY32104.1	256	5e-19	hypothetical protein CUMW_000630 [Citrus unshiu]	XM_017360027.1	XM_017360027	43	5.87008e-11	PREDICTED: Daucus carota subsp. sativus ferritin, chloroplastic (LOC108193400), mRNA	K00522	FTH1	ferritin heavy chain	http://www.genome.jp/dbget-bin/www_bget?ko:K00522	P19976	168	3e-10	Ferritin-1, chloroplastic OS=Glycine max OX=3847 PE=1 SV=4	PF00210	Ferritin-like domain	GO:0006879	cellular iron ion homeostasis	GO:0008199	ferric iron binding	--	--	--	--
Cluster-13593.1982	37.6545	4671.14	-6.9446	2.494e-37	1.788e-34	3674	1276248017	PIN07463.1	2761	1.9e-309	Phosphoenolpyruvate carboxylase [Handroanthus impetiginosus]	XM_011072553.2	XM_011072553	892	0	PREDICTED: Sesamum indicum phosphoenolpyruvate carboxylase 4 (LOC105156431), mRNA	K01595	ppc	phosphoenolpyruvate carboxylase	http://www.genome.jp/dbget-bin/www_bget?ko:K01595	Q8GVE8	2457	1.3e-275	Phosphoenolpyruvate carboxylase 4 OS=Arabidopsis thaliana OX=3702 GN=PPC4 PE=2 SV=1	PF02268//PF02899//PF14010//PF00311	Transcription initiation factor IIA, gamma subunit, helical domain//Phage integrase, N-terminal SAM-like domain//Phosphoenolpyruvate carboxylase//Phosphoenolpyruvate carboxylase	GO:0019643//GO:0006094//GO:0006367//GO:0006099//GO:0015074//GO:0015977	reductive tricarboxylic acid cycle//gluconeogenesis//transcription initiation from RNA polymerase II promoter//tricarboxylic acid cycle//DNA integration//carbon fixation	GO:0008964//GO:0003677	phosphoenolpyruvate carboxylase activity//DNA binding	GO:0005672	transcription factor TFIIA complex	--	--
Cluster-13593.9027	984.009	4.9661	7.6117	3.2361e-37	2.2785e-34	1540	1117303766	XP_019434124.1	801	1.5e-82	PREDICTED: (+)-neomenthol dehydrogenase-like isoform X1 [Lupinus angustifolius]	XM_020694981.1	XM_020694981	91	5.6076e-38	PREDICTED: Sesamum indicum uncharacterized LOC105174332 (LOC105174332), mRNA	--	--	--	--	B2X050	690	4.1e-71	(+)-neomenthol dehydrogenase OS=Capsicum annuum OX=4072 GN=MNR1 PE=1 SV=1	PF01370	NAD dependent epimerase/dehydratase family	--	--	GO:0003824//GO:0050662	catalytic activity//obsolete coenzyme binding	--	--	KOG1208	Dehydrogenases with different specificities (related to short-chain alcohol dehydrogenases)
Cluster-13593.12023	4346.09	14.2707	8.2542	5.1608e-37	3.5084e-34	1244	527201935	EPS68877.1	988	2.5e-104	hypothetical protein M569_05889 [Genlisea aurea]	XM_028263878.1	XM_028263878	73	4.57039e-28	PREDICTED: Camellia sinensis protein HOTHEAD-like (LOC114317178), transcript variant X5, mRNA	--	--	--	--	Q9S746	628	5.2e-64	Protein HOTHEAD OS=Arabidopsis thaliana OX=3702 GN=HTH PE=1 SV=1	PF00732//PF05199	GMC oxidoreductase//GMC oxidoreductase	GO:0055114	oxidation-reduction process	GO:0050660//GO:0016614	flavin adenine dinucleotide binding//oxidoreductase activity, acting on CH-OH group of donors	--	--	--	--
Cluster-13593.14265	1621.75	88.6227	4.1931	5.148e-37	3.5084e-34	2030	747064814	XP_011079009.1	1472	3e-160	probable membrane metalloprotease ARASP2, chloroplastic [Sesamum indicum]	XM_021995243.1	XM_021995243	150	1.18237e-70	PREDICTED: Spinacia oleracea probable membrane metalloprotease ARASP2, chloroplastic (LOC110790456), mRNA	--	--	--	--	O23053	1209	3.6e-131	Probable membrane metalloprotease ARASP2, chloroplastic OS=Arabidopsis thaliana OX=3702 GN=ARASP2 PE=2 SV=1	PF00595//PF01263//PF02163//PF13180	PDZ domain//Aldose 1-epimerase//Peptidase family M50//PDZ domain	GO:0006508//GO:0005975	proteolysis//carbohydrate metabolic process	GO:0004222//GO:0016853//GO:0005515	metalloendopeptidase activity//isomerase activity//protein binding	--	--	--	--
Cluster-13593.21746	2.07304	1622.5	-9.5525	9.151e-37	6.1155e-34	4815	747044805	XP_011090893.1	715	4.3e-72	AT-hook motif nuclear-localized protein 22 [Sesamum indicum]	XM_020256928.1	XM_020256928	157	3.63573e-74	PREDICTED: Ananas comosus AT-hook motif nuclear-localized protein 22-like (LOC109727056), mRNA	--	--	--	--	O22130	535	1.2e-52	AT-hook motif nuclear-localized protein 22 OS=Arabidopsis thaliana OX=3702 GN=AHL22 PE=1 SV=1	PF17067//PF00098	Ribosomal protein S31e//Zinc knuckle	--	--	GO:0003676//GO:0008270	nucleic acid binding//zinc ion binding	GO:0005840	ribosome	--	--
Cluster-13593.6982	1330.43	12.7622	6.7102	9.772e-37	6.4217e-34	1399	1585737462	XP_028064709.1	747	2.4e-76	receptor-like protein EIX2 [Camellia sinensis]	--	--	--	--	--	--	--	--	--	Q6JN46	427	1.2e-40	Receptor-like protein EIX2 OS=Solanum lycopersicum OX=4081 GN=EIX2 PE=1 SV=2	PF13855//PF13516//PF00560	Leucine rich repeat//Leucine Rich repeat//Leucine Rich Repeat	--	--	GO:0005515	protein binding	--	--	--	--
Cluster-13593.10736	12123.9	51.6382	7.8735	1.1115e-36	7.1843e-34	2203	747098364	XP_011097190.1	2372	1.4e-264	3-ketoacyl-CoA synthase 6-like [Sesamum indicum]	XM_011098888.2	XM_011098888	712	0	PREDICTED: Sesamum indicum 3-ketoacyl-CoA synthase 6-like (LOC105176165), mRNA	--	--	--	--	Q9XF43	2220	2.3e-248	3-ketoacyl-CoA synthase 6 OS=Arabidopsis thaliana OX=3702 GN=CUT1 PE=1 SV=1	PF08392//PF08545	FAE1/Type III polyketide synthase-like protein//3-Oxoacyl-[acyl-carrier-protein (ACP)] synthase III	GO:0042967//GO:0006633	obsolete acyl-carrier-protein biosynthetic process//fatty acid biosynthetic process	GO:0004315//GO:0016747	3-oxoacyl-[acyl-carrier-protein] synthase activity//transferase activity, transferring acyl groups other than amino-acyl groups	GO:0005835//GO:0016020	fatty acid synthase complex//membrane	--	--
Cluster-13593.20213	28.3852	947.36	-5.0759	2.0477e-36	1.3023e-33	2258	1600709316	TEY91010.1	251	1.3e-18	hypothetical protein Saspl_007368 [Salvia splendens]	--	--	--	--	--	--	--	--	--	Q3E965	181	6.4e-12	Protein GLUTAMINE DUMPER 5 OS=Arabidopsis thaliana OX=3702 GN=GDU5 PE=2 SV=2	PF15168	Triple QxxK/R motif-containing protein family	--	--	--	--	GO:0005789	endoplasmic reticulum membrane	--	--
Cluster-13593.932	1.83547	1171.19	-9.3247	2.1622e-36	1.3532e-33	2485	1173817477	XP_020551899.1	449	1.6e-41	MADS-box transcription factor 23-like [Sesamum indicum]	XM_024175967.1	XM_024175967	112	1.93206e-49	PREDICTED: Morus notabilis MADS-box transcription factor 23 (LOC21397917), mRNA	K09264	K09264	MADS-box transcription factor, plant	http://www.genome.jp/dbget-bin/www_bget?ko:K09264	Q9SI38	423	6.1e-40	MADS-box transcription factor ANR1 OS=Arabidopsis thaliana OX=3702 GN=ANR1 PE=1 SV=1	PF00319//PF01486	SRF-type transcription factor (DNA-binding and dimerisation domain)//K-box region	GO:0006355	regulation of transcription, DNA-templated	GO:0046983//GO:0003700//GO:0003677	protein dimerization activity//DNA-binding transcription factor activity//DNA binding	GO:0005667//GO:0005634	transcription regulator complex//nucleus	--	--
Cluster-13593.1778	101.581	2259.88	-4.4787	4.4316e-36	2.7302e-33	3206	848927903	XP_012827629.1	342	5.1e-29	PREDICTED: uncharacterized protein LOC105948911 [Erythranthe guttata]	--	--	--	--	--	--	--	--	--	--	--	--	--	PF11654	Non-classical export protein 1	GO:0009306	protein secretion	--	--	--	--	--	--
Cluster-13593.11113	3379.75	30.9225	6.7692	5.5922e-36	3.3408e-33	4662	747101085	XP_011098656.1	1469	1.5e-159	phosphate transporter PHO1 homolog 9 [Sesamum indicum]	XM_011100354.2	XM_011100354	367	0	PREDICTED: Sesamum indicum phosphate transporter PHO1 homolog 9 (LOC105177273), mRNA	--	--	--	--	Q9LJW0	1070	1.1e-114	Phosphate transporter PHO1 homolog 9 OS=Arabidopsis thaliana OX=3702 GN=PHO1-H9 PE=2 SV=1	PF03124//PF02214//PF07297	EXS family//BTB/POZ domain//Dolichol phosphate-mannose biosynthesis regulatory protein (DPM2)	GO:0051260//GO:0019348	protein homooligomerization//dolichol metabolic process	GO:0030234	enzyme regulator activity	GO:0030176//GO:0016021	integral component of endoplasmic reticulum membrane//integral component of membrane	--	--
Cluster-13593.8319	2580.94	25.5636	6.6559	5.547e-36	3.3408e-33	1871	1173756999	XP_020549388.1	734	1e-74	AT-hook motif nuclear-localized protein 11 [Sesamum indicum]	--	--	--	--	--	--	--	--	--	Q8L7L5	308	1e-26	AT-hook motif nuclear-localized protein 11 OS=Arabidopsis thaliana OX=3702 GN=AHL11 PE=2 SV=1	PF02178//PF02922	AT hook motif//Carbohydrate-binding module 48 (Isoamylase N-terminal domain)	GO:0005975	carbohydrate metabolic process	GO:0003677//GO:0004553	DNA binding//hydrolase activity, hydrolyzing O-glycosyl compounds	--	--	--	--
Cluster-13593.10595	2072.56	1.79017	10.173	9.7698e-36	5.7495e-33	2331	1276265979	PIN22159.1	2179	3.6e-242	H+/oligopeptide symporter [Handroanthus impetiginosus]	XM_018979251.1	XM_018979251	242	9.80023e-122	PREDICTED: Juglans regia protein NRT1/ PTR FAMILY 6.4 (LOC109001810), mRNA	--	--	--	--	Q9LVE0	1920	1.5e-213	Protein NRT1/ PTR FAMILY 6.4 OS=Arabidopsis thaliana OX=3702 GN=NPF6.4 PE=1 SV=1	PF07690//PF00854	Major Facilitator Superfamily//POT family	GO:0055085	transmembrane transport	GO:0022857	transmembrane transporter activity	GO:0016020	membrane	--	--
Cluster-13593.13957	226.228	3129.41	-3.7902	1.0347e-35	5.9996e-33	1722	747094162	XP_011094913.1	1067	2.4e-113	aldo-keto reductase family 4 member C9 [Sesamum indicum]	XM_022911870.1	XM_022911870	55	6.45914e-18	PREDICTED: Durio zibethinus NADPH-dependent aldo-keto reductase, chloroplastic-like (LOC111311977), transcript variant X2, mRNA	--	--	--	--	Q0PGJ6	942	2.8e-100	NADPH-dependent aldo-keto reductase, chloroplastic OS=Arabidopsis thaliana OX=3702 GN=AKR4C9 PE=1 SV=1	--	--	--	--	--	--	--	--	KOG1577	Aldo/keto reductase family proteins
Cluster-13593.9889	3262.89	2.75753	10.224	1.8648e-35	1.0656e-32	1325	747066341	XP_011079853.1	1502	6.5e-164	chloroplast stem-loop binding protein of 41 kDa a, chloroplastic [Sesamum indicum]	XM_011081551.2	XM_011081551	457	0	PREDICTED: Sesamum indicum chloroplast stem-loop binding protein of 41 kDa a, chloroplastic (LOC105163263), mRNA	--	--	--	--	Q9LYA9	1334	7.5e-146	Chloroplast stem-loop binding protein of 41 kDa a, chloroplastic OS=Arabidopsis thaliana OX=3702 GN=CSP41A PE=1 SV=1	PF01370//PF05297	NAD dependent epimerase/dehydratase family//Herpesvirus latent membrane protein 1 (LMP1)	GO:0019087	transformation of host cell by virus	GO:0050662//GO:0003824	obsolete coenzyme binding//catalytic activity	GO:0016021	integral component of membrane	--	--
Cluster-13593.11849	3893.17	3.80395	9.986	2.072e-35	1.1671e-32	1044	747051689	XP_011071934.1	651	2.5e-65	glycine cleavage system H protein 3, mitochondrial-like [Sesamum indicum]	XM_011073632.2	XM_011073632	196	1.60782e-96	PREDICTED: Sesamum indicum glycine cleavage system H protein 3, mitochondrial-like (LOC105157265), mRNA	K02437	gcvH, GCSH	glycine cleavage system H protein	http://www.genome.jp/dbget-bin/www_bget?ko:K02437	Q39732	599	1e-60	Glycine cleavage system H protein, mitochondrial OS=Flaveria anomala OX=35877 GN=GDCSH PE=2 SV=1	--	--	--	--	--	--	--	--	KOG3373	Glycine cleavage system H protein (lipoate-binding)
Cluster-13593.2589	425.043	3.57664	6.8884	3.72e-35	2.0659e-32	1296	1276248461	PIN07805.1	680	1.3e-68	hypothetical protein CDL12_19624 [Handroanthus impetiginosus]	XM_011080506.2	XM_011080506	91	4.69967e-38	PREDICTED: Sesamum indicum zinc finger protein 8 (LOC105162480), mRNA	--	--	--	--	P93751	364	2.2e-33	Zinc finger protein 8 OS=Arabidopsis thaliana OX=3702 GN=ZFP8 PE=1 SV=1	PF15234	Linker for activation of T-cells	GO:0007165	signal transduction	--	--	GO:0016020	membrane	--	--
Cluster-13593.10516	8441.96	70.4146	6.9049	9.1711e-35	5.0223e-32	1687	1025028062	XP_016455933.1	1747	3.3e-192	PREDICTED: chloroplast stem-loop binding protein of 41 kDa b, chloroplastic-like [Nicotiana tabacum]	XM_011093876.2	XM_011093876	595	0	PREDICTED: Sesamum indicum chloroplast stem-loop binding protein of 41 kDa b, chloroplastic (LOC105172446), mRNA	--	--	--	--	Q9SA52	1684	2.5e-186	Chloroplast stem-loop binding protein of 41 kDa b, chloroplastic OS=Arabidopsis thaliana OX=3702 GN=CSP41B PE=1 SV=1	PF01370	NAD dependent epimerase/dehydratase family	--	--	GO:0003824//GO:0050662	catalytic activity//obsolete coenzyme binding	--	--	--	--
Cluster-13593.11319	7442.73	192.094	5.2757	9.4944e-35	5.1281e-32	3212	1102142293	OIS98681.1	1664	2.6e-182	glyceraldehyde-3-phosphate dehydrogenase b, chloroplastic [Nicotiana attenuata]	XM_016028572.2	XM_016028572	458	0	PREDICTED: Ziziphus jujuba glyceraldehyde-3-phosphate dehydrogenase B, chloroplastic (LOC107419772), mRNA	--	--	--	--	P25857	1599	3.4e-176	Glyceraldehyde-3-phosphate dehydrogenase GAPB, chloroplastic OS=Arabidopsis thaliana OX=3702 GN=GAPB PE=1 SV=2	PF02800//PF00044	Glyceraldehyde 3-phosphate dehydrogenase, C-terminal domain//Glyceraldehyde 3-phosphate dehydrogenase, NAD binding domain	GO:0055114	oxidation-reduction process	GO:0016620	oxidoreductase activity, acting on the aldehyde or oxo group of donors, NAD or NADP as acceptor	--	--	KOG0657	Glyceraldehyde 3-phosphate dehydrogenase
Cluster-13593.8286	1003.82	6.53265	7.2581	1.3584e-34	7.2381e-32	2937	747096033	XP_011095917.1	816	5.1e-84	microtubule-associated protein 70-5 isoform X1 [Sesamum indicum]	XM_011097618.2	XM_011097618	387	0	PREDICTED: Sesamum indicum microtubule-associated protein 70-5 (LOC105175238), transcript variant X3, mRNA	--	--	--	--	Q8GYX3	706	1.1e-72	Microtubule-associated protein 70-5 OS=Arabidopsis thaliana OX=3702 GN=MAP70.5 PE=1 SV=1	PF07058//PF00837//PF06102//PF00591//PF02045	Microtubule-associated protein 70//Iodothyronine deiodinase//rRNA biogenesis protein RRP36//Glycosyl transferase family, a/b domain//CCAAT-binding transcription factor (CBF-B/NF-YA) subunit B	GO:0006355//GO:0055114//GO:0000469//GO:0007010	regulation of transcription, DNA-templated//oxidation-reduction process//cleavage involved in rRNA processing//cytoskeleton organization	GO:0004800//GO:0008017//GO:0016757//GO:0003700	thyroxine 5'-deiodinase activity//microtubule binding//transferase activity, transferring glycosyl groups//DNA-binding transcription factor activity	GO:0045298//GO:0005667	tubulin complex//transcription regulator complex	--	--
Cluster-13593.14206	544.166	9.5101	5.8329	2.1744e-34	1.1431e-31	719	1009110619	XP_015896571.1	812	3.6e-84	cytochrome b6-f complex iron-sulfur subunit 2, chloroplastic-like [Ziziphus jujuba]	XM_024322071.1	XM_024322071	263	6.20461e-134	PREDICTED: Rosa chinensis cytochrome b6-f complex iron-sulfur subunit, chloroplastic (LOC112183729), mRNA	K02636	petC	cytochrome b6-f complex iron-sulfur subunit	http://www.genome.jp/dbget-bin/www_bget?ko:K02636	Q02585	752	1.3e-78	Cytochrome b6-f complex iron-sulfur subunit 2, chloroplastic OS=Nicotiana tabacum OX=4097 GN=petC2 PE=2 SV=1	PF00355	Rieske [2Fe-2S] domain	GO:0055114	oxidation-reduction process	GO:0051537//GO:0016491	2 iron, 2 sulfur cluster binding//oxidoreductase activity	--	--	KOG1671	Ubiquinol cytochrome c reductase, subunit RIP1
Cluster-13593.7919	2378.26	45.6977	5.6981	4.2048e-34	2.1815e-31	3422	747047807	XP_011069887.1	3350	0	alpha-glucan phosphorylase, H isozyme [Sesamum indicum]	XM_011071585.2	XM_011071585	1184	0	PREDICTED: Sesamum indicum alpha-glucan phosphorylase, H isozyme (LOC105155668), mRNA	K00688	PYG, glgP	glycogen phosphorylase	http://www.genome.jp/dbget-bin/www_bget?ko:K00688	P32811	3162	0	Alpha-glucan phosphorylase, H isozyme OS=Solanum tuberosum OX=4113 PE=1 SV=1	PF09017//PF00343	Microbial transglutaminase//Carbohydrate phosphorylase	GO:0005975	carbohydrate metabolic process	GO:0003810//GO:0008184	protein-glutamine gamma-glutamyltransferase activity//glycogen phosphorylase activity	--	--	KOG2099	Glycogen phosphorylase
Cluster-13593.21305	9.68874	628.149	-5.9812	6.522e-34	3.3397e-31	1112	1276253093	PIN11395.1	486	3.6e-46	hypothetical protein CDL12_16017 [Handroanthus impetiginosus]	XM_008655705.3	XM_008655705	68	2.45084e-25	PREDICTED: Zea mays ethylene-responsive transcription factor ERF012 (LOC103634084), mRNA	--	--	--	--	Q9SFE4	307	7.7e-27	Ethylene-responsive transcription factor ERF012 OS=Arabidopsis thaliana OX=3702 GN=ERF012 PE=2 SV=1	PF00847	AP2 domain	GO:0006355	regulation of transcription, DNA-templated	GO:0003700	DNA-binding transcription factor activity	GO:0005667	transcription regulator complex	--	--
Cluster-13593.950	2.43358	6760.69	-11.523	8.6804e-34	4.3879e-31	367	--	--	--	--	--	--	--	--	--	--	--	--	--	--	--	--	--	--	--	--	--	--	--	--	--	--	--	--
Cluster-13593.21763	4.93806	572.641	-6.8951	1.0034e-33	5.0081e-31	1885	1445396241	RDX86405.1	254	4.8e-19	Transcription factor MYB36, partial [Mucuna pruriens]	CP027630.1	CP027630	109	6.78851e-48	Linum usitatissimum chromosome Lu6	K09422	MYBP	myb proto-oncogene protein, plant	http://www.genome.jp/dbget-bin/www_bget?ko:K09422	Q9SJL7	230	1.1e-17	Transcription factor RAX2 OS=Arabidopsis thaliana OX=3702 GN=RAX2 PE=1 SV=1	--	--	--	--	--	--	--	--	--	--
Cluster-13593.927	1.4131	1120.55	-9.5883	1.7567e-33	8.6579e-31	2357	747070567	XP_011082111.1	500	1.8e-47	NAC domain-containing protein 92 [Sesamum indicum]	XM_018990049.1	XM_018990049	145	8.28185e-68	PREDICTED: Juglans regia protein CUP-SHAPED COTYLEDON 1-like (LOC109009537), transcript variant X2, mRNA	--	--	--	--	O04017	384	1.9e-35	Protein CUP-SHAPED COTYLEDON 2 OS=Arabidopsis thaliana OX=3702 GN=NAC098 PE=1 SV=1	PF02365	No apical meristem (NAM) protein	GO:0006355	regulation of transcription, DNA-templated	GO:0003677	DNA binding	--	--	--	--
Cluster-13593.10127	3538.88	186.264	4.2471	2.524e-33	1.2287e-30	2181	747085125	XP_011090005.1	1858	5.7e-205	pentatricopeptide repeat-containing protein At5g13770, chloroplastic [Sesamum indicum]	--	--	--	--	--	--	--	--	--	Q66GP4	1129	7.3e-122	Pentatricopeptide repeat-containing protein At5g13770, chloroplastic OS=Arabidopsis thaliana OX=3702 GN=At5g13770 PE=2 SV=1	PF13929	mRNA stabilisation	GO:0048255	mRNA stabilization	--	--	--	--	--	--
Cluster-13593.17041	735.637	56624.8	-6.266	3.0503e-33	1.4667e-30	2526	1276257206	PIN14781.1	2174	1.5e-241	3-hydroxy-3-methylglutaryl-CoA (HMG-CoA) reductase [Handroanthus impetiginosus]	AF389879.2	AF389879	2232	0	Andrographis paniculata 3-hydroxy-3-methylglutaryl-coenzyme A reductase (HMGR1) mRNA, complete cds	--	--	--	--	P48021	2027	6.3e-226	3-hydroxy-3-methylglutaryl-coenzyme A reductase OS=Camptotheca acuminata OX=16922 PE=3 SV=1	PF00368	Hydroxymethylglutaryl-coenzyme A reductase	GO:0055114//GO:0006694//GO:0015936	oxidation-reduction process//steroid biosynthetic process//coenzyme A metabolic process	GO:0050662//GO:0004420	obsolete coenzyme binding//hydroxymethylglutaryl-CoA reductase (NADPH) activity	--	--	KOG2480	3-hydroxy-3-methylglutaryl-CoA (HMG-CoA) reductase
Cluster-13593.21507	2.79737	2143.86	-9.6633	3.4426e-33	1.6354e-30	1480	747092238	XP_011093871.1	634	3.3e-63	ethylene-responsive transcription factor ERF017-like [Sesamum indicum]	XM_012995641.1	XM_012995641	120	4.07494e-54	PREDICTED: Erythranthe guttatus ethylene-responsive transcription factor ERF017-like (LOC105970816), mRNA	--	--	--	--	Q84QC2	359	9.6e-33	Ethylene-responsive transcription factor ERF017 OS=Arabidopsis thaliana OX=3702 GN=ERF017 PE=2 SV=1	PF00847	AP2 domain	GO:0006355	regulation of transcription, DNA-templated	GO:0003700	DNA-binding transcription factor activity	GO:0005667	transcription regulator complex	--	--
Cluster-13593.6916	1083.6	2.61298	8.6684	3.8055e-33	1.7863e-30	1590	1600627084	TEY15083.1	424	7.9e-39	homeobox-leucine zipper protein [Salvia splendens]	XM_011093419.2	XM_011093419	192	4.13934e-94	PREDICTED: Sesamum indicum homeobox-leucine zipper protein ANTHOCYANINLESS 2 (LOC105172078), mRNA	--	--	--	--	Q0WV12	408	2.2e-38	Homeobox-leucine zipper protein ANTHOCYANINLESS 2 OS=Arabidopsis thaliana OX=3702 GN=ANL2 PE=2 SV=1	PF08961//PF00424//PF02183	Nuclear receptor-binding factor 2, autophagy regulator//REV protein (anti-repression trans-activator protein)//Homeobox associated leucine zipper	GO:0006914//GO:0006355	autophagy//regulation of transcription, DNA-templated	GO:0003700//GO:0043565	DNA-binding transcription factor activity//sequence-specific DNA binding	GO:0005667//GO:0042025	transcription regulator complex//host cell nucleus	--	--
Cluster-13593.9646	5206.07	1.22722	12.073	8.7761e-33	4.071e-30	1791	747062213	XP_011077604.1	1345	1.4e-145	fructose-1,6-bisphosphatase, chloroplastic [Sesamum indicum]	EF148582.1	EF148582	349	0	Populus trichocarpa x Populus deltoides clone WS0134_G09 unknown mRNA	K03841	FBP, fbp	fructose-1,6-bisphosphatase I	http://www.genome.jp/dbget-bin/www_bget?ko:K03841	Q07204	1299	1.2e-141	Fructose-1,6-bisphosphatase, chloroplastic OS=Brassica napus OX=3708 GN=FBP PE=2 SV=1	PF01472	PUA domain	--	--	GO:0003723	RNA binding	--	--	KOG1458	Fructose-1,6-bisphosphatase
Cluster-13593.20375	14.4462	1450.6	-6.6469	1.247e-32	5.7172e-30	3368	604347680	EYU45835.1	1023	5.8e-108	hypothetical protein MIMGU_mgv1a005054mg [Erythranthe guttata]	XM_011082111.2	XM_011082111	190	1.14731e-92	PREDICTED: Sesamum indicum hexokinase-1 (LOC105163668), mRNA	K00844	HK	hexokinase	http://www.genome.jp/dbget-bin/www_bget?ko:K00844	Q9SEK2	995	3.9e-106	Hexokinase-1 OS=Nicotiana tabacum OX=4097 GN=HXK1 PE=2 SV=1	PF02560//PF00349//PF03727	Cyanate lyase C-terminal domain//Hexokinase//Hexokinase	GO:0009439//GO:0005975	cyanate metabolic process//carbohydrate metabolic process	GO:0016773//GO:0005524	phosphotransferase activity, alcohol group as acceptor//ATP binding	--	--	KOG1369	Hexokinase
Cluster-13593.948	1.63091	8039.43	-12.368	1.9416e-32	8.7995e-30	416	--	--	--	--	--	--	--	--	--	--	--	--	--	--	--	--	--	--	--	--	--	--	--	--	--	--	--	--
Cluster-13593.9746	2316.51	248.608	3.2202	2.0392e-32	9.1367e-30	2408	1149773953	XP_020150883.1	621	1.7e-61	probable protein phosphatase 2C 48 isoform X2 [Aegilops tauschii subsp. tauschii]	--	--	--	--	--	--	--	--	--	Q9M9W9	543	7.2e-54	Probable protein phosphatase 2C 34 OS=Arabidopsis thaliana OX=3702 GN=At3g05640 PE=2 SV=1	PF00481//PF04479	Protein phosphatase 2C//RTA1 like protein	--	--	GO:0003824	catalytic activity	GO:0016021	integral component of membrane	--	--
Cluster-13593.15110	734.792	10.4412	6.1352	2.0629e-32	9.139e-30	1469	848928940	XP_012827967.1	734	8.2e-75	PREDICTED: transcription factor bHLH71-like [Erythranthe guttata]	XM_021768372.1	XM_021768372	66	4.21931e-24	PREDICTED: Manihot esculenta transcription factor bHLH67-like (LOC110623428), mRNA	--	--	--	--	Q9SK91	436	1.1e-41	Transcription factor bHLH94 OS=Arabidopsis thaliana OX=3702 GN=BHLH94 PE=1 SV=2	PF08335//PF00010	GlnD PII-uridylyltransferase//Helix-loop-helix DNA-binding domain	--	--	GO:0046983//GO:0016779	protein dimerization activity//nucleotidyltransferase activity	--	--	--	--
Cluster-13593.9416	1948.34	70.6939	4.7871	3.3988e-32	1.489e-29	1448	747047789	XP_011069877.1	572	4.9e-56	zinc finger protein CONSTANS-LIKE 5-like [Sesamum indicum]	XM_012975862.1	XM_012975862	134	6.57434e-62	PREDICTED: Erythranthe guttatus zinc finger protein CONSTANS-LIKE 5 (LOC105952321), mRNA	--	--	--	--	Q9FHH8	362	4.2e-33	Zinc finger protein CONSTANS-LIKE 5 OS=Arabidopsis thaliana OX=3702 GN=COL5 PE=2 SV=2	PF06203//PF00643	CCT motif//B-box zinc finger	--	--	GO:0008270//GO:0005515	zinc ion binding//protein binding	--	--	--	--
Cluster-13593.905	3.44406	408.462	-6.8251	3.7017e-32	1.6039e-29	1872	848860037	XP_012830878.1	1741	1.8e-191	PREDICTED: xyloglucan galactosyltransferase KATAMARI1 homolog [Erythranthe guttata]	--	--	--	--	--	--	--	--	--	F4K6F1	1259	5.3e-137	Xyloglucan galactosyltransferase XLT2 OS=Arabidopsis thaliana OX=3702 GN=XLT2 PE=1 SV=1	--	--	--	--	--	--	--	--	--	--
Cluster-13593.21776	48.3886	858.436	-4.1427	4.472e-32	1.9166e-29	1516	1276262140	PIN18885.1	1100	3.1e-117	Sulfotransferase [Handroanthus impetiginosus]	--	--	--	--	--	K01025	-	E2.8.2.-	http://www.genome.jp/dbget-bin/www_bget?ko:K01025	P52839	536	2.9e-53	Cytosolic sulfotransferase 12 OS=Arabidopsis thaliana OX=3702 GN=SOT12 PE=1 SV=2	PF00685	Sulfotransferase domain	--	--	GO:0008146	sulfotransferase activity	--	--	--	--
Cluster-13593.7308	1453.54	52.333	4.7966	4.5331e-32	1.9219e-29	4902	1023982000	KZV21659.1	645	5.7e-64	putative zinc transporter 10-like [Dorcoceras hygrometricum]	XM_009390089.2	XM_009390089	129	1.36e-58	PREDICTED: Musa acuminata subsp. malaccensis fe(2+) transport protein 1-like (LOC103975180), mRNA	K14709	SLC39A1_2_3, ZIP1_2_3	solute carrier family 39 (zinc transporter), member 1/2/3	http://www.genome.jp/dbget-bin/www_bget?ko:K14709	Q8W245	608	4.3e-61	Probable zinc transporter 10 OS=Arabidopsis thaliana OX=3702 GN=ZIP10 PE=1 SV=2	PF16647//PF12763//PF00254//PF02535	Granulocyte colony-stimulating factor//Cytoskeletal-regulatory complex EF hand//FKBP-type peptidyl-prolyl cis-trans isomerase//ZIP Zinc transporter	GO:0030001//GO:0007165//GO:0045639//GO:0055085	metal ion transport//signal transduction//positive regulation of myeloid cell differentiation//transmembrane transport	GO:0046873//GO:0005515//GO:0005125//GO:0003755	metal ion transmembrane transporter activity//protein binding//cytokine activity//peptidyl-prolyl cis-trans isomerase activity	GO:0016020	membrane	--	--
Cluster-13593.12577	646.464	7.01615	6.538	4.8119e-32	2.0184e-29	1772	1279032155	XP_022855253.1	360	2.3e-31	CASP-like protein 2A1, partial [Olea europaea var. sylvestris]	--	--	--	--	--	--	--	--	--	A7QBZ2	310	5.5e-27	CASP-like protein 2A1 OS=Vitis vinifera OX=29760 GN=VIT_01s0010g01870 PE=2 SV=1	--	--	--	--	--	--	--	--	--	--
Cluster-13593.21938	2.37825	1412.01	-9.1431	6.0531e-32	2.5123e-29	1066	1600711020	TEY92712.1	398	5.5e-36	EREBP-like factor [Salvia splendens]	XM_012847337.2	XM_012847337	55	3.95416e-18	PREDICTED: Setaria italica AT-rich interactive domain-containing protein 1A (LOC101757626), transcript variant X3, mRNA	--	--	--	--	O22259	272	8.5e-23	Ethylene-responsive transcription factor ERF071 OS=Arabidopsis thaliana OX=3702 GN=ERF071 PE=2 SV=1	--	--	--	--	--	--	--	--	--	--
Cluster-13593.21890	5.58149	351.661	-5.9974	6.9473e-32	2.8534e-29	1913	747051562	XP_011071868.1	959	8.7e-101	putative late blight resistance protein homolog R1A-10 [Sesamum indicum]	--	--	--	--	--	--	--	--	--	Q6L400	384	1.6e-35	Putative late blight resistance protein homolog R1B-16 OS=Solanum demissum OX=50514 GN=R1B-16 PE=3 SV=1	PF02724//PF09507//PF00165//PF03964//PF04147//PF06524	CDC45-like protein//DNA polymerase subunit Cdc27//Bacterial regulatory helix-turn-helix proteins, AraC family//Chorion family 2//Nop14-like family//NOA36 protein	GO:0006355//GO:0006260//GO:0007275//GO:0006270	regulation of transcription, DNA-templated//DNA replication//multicellular organism development//DNA replication initiation	GO:0043565//GO:0008270//GO:0003700	sequence-specific DNA binding//zinc ion binding//DNA-binding transcription factor activity	GO:0005634//GO:0043625//GO:0005667//GO:0032040//GO:0042600	nucleus//delta DNA polymerase complex//transcription regulator complex//small-subunit processome//egg chorion	--	--
Cluster-13593.10613	2956.2	6.16078	8.8976	9.1274e-32	3.7101e-29	1269	1024064736	KZV58718.1	1108	3e-118	hypothetical protein F511_18472 [Dorcoceras hygrometricum]	MF359006.1	MF359006	266	2.4028e-135	Striga hermonthica KAI2i gene, complete cds	--	--	--	--	Q9SZU7	918	1.2e-97	Probable esterase KAI2 OS=Arabidopsis thaliana OX=3702 GN=KAI2 PE=1 SV=1	PF15880	NADH dehydrogenase [ubiquinone] flavoprotein 3, mitochondrial	--	--	--	--	GO:0005739//GO:0005747	mitochondrion//mitochondrial respiratory chain complex I	--	--
Cluster-13593.12059	2610.14	123.784	4.3977	1.4917e-31	6.0015e-29	2176	1279047949	XP_022885823.1	400	6.5e-36	uncharacterized protein LOC111402025 [Olea europaea var. sylvestris]	XM_011097396.2	XM_011097396	119	2.16879e-53	PREDICTED: Sesamum indicum uncharacterized LOC105175071 (LOC105175071), mRNA	--	--	--	--	--	--	--	--	PF12009//PF13806	Telomerase ribonucleoprotein complex - RNA binding domain//Rieske-like [2Fe-2S] domain	GO:0055114//GO:0006807//GO:0006278	oxidation-reduction process//nitrogen compound metabolic process//RNA-dependent DNA biosynthetic process	GO:0003964//GO:0008942	RNA-directed DNA polymerase activity//nitrite reductase [NAD(P)H] activity	--	--	--	--
Cluster-13593.788	2.31642	1184	-9.0567	2.4366e-31	9.7043e-29	2682	1276251701	PIN10317.1	1057	5.3e-112	H+/oligopeptide symporter [Handroanthus impetiginosus]	XM_012983958.1	XM_012983958	230	5.29366e-115	PREDICTED: Erythranthe guttatus protein NRT1/ PTR FAMILY 2.11-like (LOC105959803), mRNA	--	--	--	--	Q9LV10	784	9.1e-82	Protein NRT1/ PTR FAMILY 2.11 OS=Arabidopsis thaliana OX=3702 GN=NPF2.11 PE=1 SV=1	PF00854	POT family	GO:0055085	transmembrane transport	GO:0022857	transmembrane transporter activity	GO:0016020	membrane	--	--
Cluster-13593.824	0.727588	4585.27	-12.617	2.4799e-31	9.7779e-29	1819	747070243	XP_011081934.1	880	1.2e-91	cytochrome P450 71D95-like [Sesamum indicum]	--	--	--	--	--	--	--	--	--	Q9XHE7	737	1.7e-76	Cytochrome P450 71D13 OS=Mentha piperita OX=34256 GN=CYP71D13 PE=1 SV=1	PF00067	Cytochrome P450	GO:0055114	oxidation-reduction process	GO:0020037//GO:0016705//GO:0005506	heme binding//oxidoreductase activity, acting on paired donors, with incorporation or reduction of molecular oxygen//iron ion binding	--	--	--	--
Cluster-13593.11814	7637.24	1.64561	12.117	5.6223e-31	2.1949e-28	831	1552229296	RVW78977.1	403	1.1e-36	GDSL esterase/lipase [Vitis vinifera]	XM_023147374.1	XM_023147374	56	8.49297e-19	PREDICTED: Cucurbita maxima GDSL esterase/lipase At1g29670-like (LOC111496844), mRNA	--	--	--	--	Q9C7N4	338	1.5e-30	GDSL esterase/lipase At1g29670 OS=Arabidopsis thaliana OX=3702 GN=At1g29670 PE=2 SV=1	PF00657	GDSL-like Lipase/Acylhydrolase	--	--	GO:0016788	hydrolase activity, acting on ester bonds	--	--	--	--
Cluster-13593.910	6.48481	3304.19	-9.0145	6.7935e-31	2.6261e-28	2012	747096995	XP_011096441.1	2194	5.7e-244	aureusidin synthase [Sesamum indicum]	KF712274.1	KF712274	574	0	Salvia miltiorrhiza PPO mRNA, complete cds	K00422	E1.10.3.1	polyphenol oxidase	http://www.genome.jp/dbget-bin/www_bget?ko:K00422	P43309	1666	3.6e-184	Polyphenol oxidase, chloroplastic OS=Malus domestica OX=3750 PE=1 SV=1	PF00264//PF02060//PF12142//PF02109//PF12143	Common central domain of tyrosinase//Slow voltage-gated potassium channel//Polyphenol oxidase middle domain//DAD family//Protein of unknown function (DUF_B2219)	GO:0006811//GO:0006813//GO:0055114//GO:0006570//GO:0006118	ion transport//potassium ion transport//oxidation-reduction process//tyrosine metabolic process//obsolete electron transport	GO:0005249//GO:0004097//GO:0016491	voltage-gated potassium channel activity//catechol oxidase activity//oxidoreductase activity	GO:0008076//GO:0016020//GO:0008250//GO:0016021	voltage-gated potassium channel complex//membrane//oligosaccharyltransferase complex//integral component of membrane	--	--
Cluster-13593.21095	9.44792	562.205	-5.892	1.0775e-30	4.1249e-28	1381	1173766457	XP_011069940.2	671	1.6e-67	AT-hook motif nuclear-localized protein 1-like [Sesamum indicum]	XM_019300708.1	XM_019300708	167	2.83261e-80	PREDICTED: Ipomoea nil AT-hook motif nuclear-localized protein 1-like (LOC109152994), transcript variant X2, mRNA	--	--	--	--	Q8VYJ2	530	1.3e-52	AT-hook motif nuclear-localized protein 1 OS=Arabidopsis thaliana OX=3702 GN=AHL1 PE=1 SV=1	PF02178	AT hook motif	--	--	GO:0003677	DNA binding	--	--	--	--
Cluster-13593.11323	84698.6	346.379	7.9342	1.6854e-30	6.3897e-28	1355	146230138	ABQ12641.1	1470	3.4e-160	galactinol synthase 2 [Verbascum phoeniceum]	AJ237693.1	AJ237693	360	0	Ajuga reptans mRNA for galactinol synthase, isoform GolS-1	K18819	GOLS	inositol 3-alpha-galactosyltransferase	http://www.genome.jp/dbget-bin/www_bget?ko:K18819	Q9XGN4	1452	1.6e-159	Galactinol synthase 1 OS=Ajuga reptans OX=38596 GN=GOLS1 PE=1 SV=1	PF11051//PF01501//PF07127//PF01443	Mannosyltransferase putative//Glycosyl transferase family 8//Late nodulin protein//Viral (Superfamily 1) RNA helicase	GO:0009878//GO:0006486	nodule morphogenesis//protein glycosylation	GO:0046872//GO:0005524//GO:0016757	metal ion binding//ATP binding//transferase activity, transferring glycosyl groups	--	--	--	--
Cluster-13593.1435	6.14077	427.431	-6.1135	2.3951e-30	8.994e-28	1883	1276236774	PIM99612.1	251	1.1e-18	hypothetical protein CDL12_27892 [Handroanthus impetiginosus]	--	--	--	--	--	--	--	--	--	--	--	--	--	PF07713	Protein of unknown function (DUF1604)	GO:0006397	mRNA processing	--	--	--	--	--	--
Cluster-13593.10182	1315.23	4.58725	8.1764	2.8241e-30	1.0505e-27	3104	870859285	KMT10741.1	239	4.4e-17	hypothetical protein BVRB_5g113990 [Beta vulgaris subsp. vulgaris]	XM_021446984.1	XM_021446984	48	9.14575e-14	PREDICTED: Sorghum bicolor transcription factor UNE10 (LOC8058087), transcript variant X7, mRNA	--	--	--	--	--	--	--	--	PF03153	Transcription factor IIA, alpha/beta subunit	GO:0006367	transcription initiation from RNA polymerase II promoter	--	--	GO:0005672	transcription factor TFIIA complex	--	--
Cluster-13593.10792	32224.9	131.013	7.9421	4.5378e-30	1.6722e-27	2748	1492275631	RLN40236.1	883	8.1e-92	hypothetical protein C2845_PM01G01760 [Panicum miliaceum]	CP018160.1	CP018160	388	0	Oryza sativa Indica Group cultivar Shuhui498 chromosome 4 sequence	K05298	GAPA	glyceraldehyde-3-phosphate dehydrogenase (NADP+) (phosphorylating)	http://www.genome.jp/dbget-bin/www_bget?ko:K05298	P09043	853	9.3e-90	Glyceraldehyde-3-phosphate dehydrogenase A, chloroplastic (Fragment) OS=Nicotiana tabacum OX=4097 GN=GAPA PE=2 SV=1	PF00282//PF04437//PF02800	Pyridoxal-dependent decarboxylase conserved domain//RINT-1 / TIP-1 family//Glyceraldehyde 3-phosphate dehydrogenase, C-terminal domain	GO:0048193//GO:0019752//GO:0055114	Golgi vesicle transport//carboxylic acid metabolic process//oxidation-reduction process	GO:0016620//GO:0016831//GO:0030170	oxidoreductase activity, acting on the aldehyde or oxo group of donors, NAD or NADP as acceptor//carboxy-lyase activity//pyridoxal phosphate binding	GO:0005783	endoplasmic reticulum	KOG0657	Glyceraldehyde 3-phosphate dehydrogenase
Cluster-13593.21831	0	4448.28	-14.423	4.914e-30	1.794e-27	536	--	--	--	--	--	--	--	--	--	--	--	--	--	--	--	--	--	--	--	--	--	--	--	--	--	--	--	--
Cluster-13593.15161	6.44599	1485.75	-7.8378	5.2235e-30	1.8895e-27	1791	604302510	EYU22086.1	265	2.4e-20	hypothetical protein MIMGU_mgv1a014327mg [Erythranthe guttata]	--	--	--	--	--	--	--	--	--	--	--	--	--	--	--	--	--	--	--	--	--	--	--
Cluster-13593.2297	315.528	8674.19	-4.7807	5.848e-30	2.0962e-27	2249	747090540	XP_011092960.1	672	2e-67	uncharacterized protein LOC105173021 [Sesamum indicum]	--	--	--	--	--	--	--	--	--	Q9FLC2	497	1.5e-48	Monooxygenase 3 OS=Arabidopsis thaliana OX=3702 GN=MO3 PE=2 SV=1	PF07992//PF01593//PF01266//PF01494//PF08491	Pyridine nucleotide-disulphide oxidoreductase//Flavin containing amine oxidoreductase//FAD dependent oxidoreductase//FAD binding domain//Squalene epoxidase	GO:0016114//GO:0006694//GO:0055114	terpenoid biosynthetic process//steroid biosynthetic process//oxidation-reduction process	GO:0016491//GO:0004506//GO:0071949//GO:0050660	oxidoreductase activity//squalene monooxygenase activity//FAD binding//flavin adenine dinucleotide binding	GO:0016021	integral component of membrane	--	--
Cluster-13593.5402	1191.27	4.00988	8.2342	6.7423e-30	2.395e-27	1092	527200285	EPS67774.1	695	2e-70	hypothetical protein M569_07000 [Genlisea aurea]	XM_012997898.1	XM_012997898	179	4.7493e-87	PREDICTED: Erythranthe guttatus protein MIZU-KUSSEI 1-like (LOC105972919), mRNA	--	--	--	--	O22227	341	8.7e-31	Protein MIZU-KUSSEI 1 OS=Arabidopsis thaliana OX=3702 GN=MIZ1 PE=1 SV=1	PF04759	Protein of unknown function, DUF617	GO:0010274	hydrotropism	--	--	--	--	--	--
Cluster-13593.21733	0	3623.27	-14.127	8.4863e-30	2.9876e-27	1647	1358141286	PRQ15766.1	171	1.8e-09	putative proteinase inhibitor I3, Kunitz legume [Rosa chinensis]	--	--	--	--	--	--	--	--	--	P35812	136	7.7e-07	Trypsin/chymotrypsin inhibitor OS=Alocasia macrorrhizos OX=4456 PE=1 SV=1	PF00197	Trypsin and protease inhibitor	--	--	GO:0004866	endopeptidase inhibitor activity	--	--	--	--
Cluster-13593.18784	35.1659	1009.22	-4.8373	1.4116e-29	4.9254e-27	2481	747104925	XP_011100718.1	492	1.6e-46	transcription factor MYB108 [Sesamum indicum]	XM_021434802.1	XM_021434802	119	2.47761e-53	PREDICTED: Herrania umbratica transcription factor MYB108 (LOC110421257), mRNA	K09422	MYBP	myb proto-oncogene protein, plant	http://www.genome.jp/dbget-bin/www_bget?ko:K09422	Q9LDE1	330	3.7e-29	Transcription factor MYB108 OS=Arabidopsis thaliana OX=3702 GN=MYB108 PE=1 SV=1	PF15748//PF08015	Centriole, cilia and spindle-associated//Fungal mating-type pheromone	GO:0007165	signal transduction	GO:0000772	mating pheromone activity	GO:0005856//GO:0016020	cytoskeleton//membrane	--	--
Cluster-13593.13147	1466.96	56.6228	4.6917	1.4904e-29	5.1548e-27	3017	1173819051	XP_020552005.1	1216	2.2e-130	transcription factor PIF3 isoform X2 [Sesamum indicum]	XM_010272772.2	XM_010272772	127	1.07864e-57	PREDICTED: Nelumbo nucifera transcription factor PIF3 (LOC104607195), transcript variant X4, mRNA	K12126	PIF3	phytochrome-interacting factor 3	http://www.genome.jp/dbget-bin/www_bget?ko:K12126	O80536	487	2.8e-47	Transcription factor PIF3 OS=Arabidopsis thaliana OX=3702 GN=PIF3 PE=1 SV=1	PF00010//PF04728//PF02501	Helix-loop-helix DNA-binding domain//Lipoprotein leucine-zipper//Type II secretion system (T2SS), protein I	GO:0015628	protein secretion by the type II secretion system	GO:0046983	protein dimerization activity	GO:0019867//GO:0015627	outer membrane//type II protein secretion system complex	--	--
Cluster-13593.5918	1857.43	80.7187	4.524	1.5043e-29	5.1577e-27	3499	1600644957	TEY28842.1	2401	9.8e-268	hypothetical protein Saspl_029095 [Salvia splendens]	XM_011074217.2	XM_011074217	579	0	PREDICTED: Sesamum indicum protein HOTHEAD (LOC105157752), transcript variant X4, mRNA	K15403	ACE, HTH	fatty acid omega-hydroxy dehydrogenase	http://www.genome.jp/dbget-bin/www_bget?ko:K15403	Q9S746	1984	8.5e-221	Protein HOTHEAD OS=Arabidopsis thaliana OX=3702 GN=HTH PE=1 SV=1	PF00732//PF01266//PF07992//PF05199	GMC oxidoreductase//FAD dependent oxidoreductase//Pyridine nucleotide-disulphide oxidoreductase//GMC oxidoreductase	GO:0055114	oxidation-reduction process	GO:0050660//GO:0016614//GO:0016491	flavin adenine dinucleotide binding//oxidoreductase activity, acting on CH-OH group of donors//oxidoreductase activity	--	--	--	--
Cluster-13593.1716	6.23817	701.408	-6.863	1.7661e-29	6.0029e-27	1206	1572872575	RZB65048.1	198	9.6e-13	Vacuolar protein sorting-associated protein 2-like 1 isoform A [Glycine soja]	XM_006353490.2	XM_006353490	91	4.36477e-38	PREDICTED: Solanum tuberosum vacuolar protein sorting-associated protein 2 homolog 1 (LOC102595344), mRNA	K12191	CHMP2A	charged multivesicular body protein 2A	http://www.genome.jp/dbget-bin/www_bget?ko:K12191	Q9SKI2	189	4e-13	Vacuolar protein sorting-associated protein 2 homolog 1 OS=Arabidopsis thaliana OX=3702 GN=VPS2.1 PE=1 SV=2	PF02532//PF03357	Photosystem II reaction centre I protein (PSII 4.8 kDa protein)//Snf7	GO:0007034//GO:0015979	vacuolar transport//photosynthesis	--	--	GO:0016020//GO:0009539//GO:0009523	membrane//photosystem II reaction center//photosystem II	KOG3230	Vacuolar assembly/sorting protein DID4
Cluster-13593.22091	1.83547	577.453	-8.3045	2.0406e-29	6.8769e-27	1673	747043916	XP_011086333.1	667	5.5e-67	AT-hook motif nuclear-localized protein 23-like [Sesamum indicum]	XM_018830883.1	XM_018830883	160	2.68042e-76	PREDICTED: Musa acuminata subsp. malaccensis AT-hook motif nuclear-localized protein 23-like (LOC103994586), mRNA	--	--	--	--	O23620	558	9.1e-56	AT-hook motif nuclear-localized protein 23 OS=Arabidopsis thaliana OX=3702 GN=AHL23 PE=1 SV=1	PF03567	Sulfotransferase family	--	--	GO:0008146	sulfotransferase activity	GO:0016021	integral component of membrane	--	--
Cluster-13593.14069	1995.49	35.1057	5.8249	4.8052e-29	1.6056e-26	1960	1279014057	XP_022866736.1	2046	8.1e-227	amino acid permease 6-like [Olea europaea var. sylvestris]	XM_023010968.1	XM_023010968	344	1.63397e-178	PREDICTED: Olea europaea var. sylvestris amino acid permease 6-like (LOC111386501), mRNA	--	--	--	--	P92934	1894	1.3e-210	Amino acid permease 6 OS=Arabidopsis thaliana OX=3702 GN=AAP6 PE=1 SV=1	--	--	--	--	--	--	--	--	--	--
Cluster-13593.1602	7.71892	1673.26	-7.787	8.7411e-29	2.8962e-26	2314	747100857	XP_011098534.1	846	1.3e-87	protein NRT1/ PTR FAMILY 5.8 [Sesamum indicum]	XM_023028302.1	XM_023028302	95	5.06827e-40	PREDICTED: Olea europaea var. sylvestris protein NRT1/ PTR FAMILY 5.8-like (LOC111400859), mRNA	--	--	--	--	Q9SRI2	709	3.9e-73	Protein NRT1/ PTR FAMILY 5.9 OS=Arabidopsis thaliana OX=3702 GN=NPF5.9 PE=2 SV=1	PF04138//PF00854//PF07690	GtrA-like protein//POT family//Major Facilitator Superfamily	GO:0000271//GO:0055085	polysaccharide biosynthetic process//transmembrane transport	GO:0022857	transmembrane transporter activity	GO:0016020//GO:0016021	membrane//integral component of membrane	--	--
Cluster-13593.11837	3444.13	20.1568	7.4149	9.5587e-29	3.1407e-26	3754	1173765408	XP_011091721.2	2393	8.9e-267	LOW QUALITY PROTEIN: homeobox-leucine zipper protein ANTHOCYANINLESS 2 [Sesamum indicum]	XM_010055362.2	XM_010055362	246	9.479e-124	PREDICTED: Eucalyptus grandis homeobox-leucine zipper protein ANTHOCYANINLESS 2 (LOC104442068), mRNA	K09338	HD-ZIP	homeobox-leucine zipper protein	http://www.genome.jp/dbget-bin/www_bget?ko:K09338	Q0WV12	1894	2.5e-210	Homeobox-leucine zipper protein ANTHOCYANINLESS 2 OS=Arabidopsis thaliana OX=3702 GN=ANL2 PE=2 SV=1	PF00046//PF06156//PF09040//PF10541//PF01852//PF05920//PF15898	Homeodomain//Initiation control protein YabA//Gastric H+/K+-ATPase, N terminal domain//Nuclear envelope localisation domain//START domain//Homeobox KN domain//cGMP-dependent protein kinase interacting domain	GO:1902600//GO:0006119//GO:0006355//GO:0006260	proton transmembrane transport//oxidative phosphorylation//regulation of transcription, DNA-templated//DNA replication	GO:0008289//GO:0005524//GO:0003677//GO:0019901//GO:0000287//GO:0008900	lipid binding//ATP binding//DNA binding//protein kinase binding//magnesium ion binding//potassium:proton exchanging ATPase activity	GO:0016021//GO:0016020//GO:0005889	integral component of membrane//membrane//potassium:proton exchanging ATPase complex	--	--
Cluster-13593.16778	30.6081	1266.97	-5.3639	1.0373e-28	3.3801e-26	1311	747081572	XP_011088065.1	494	5e-47	zinc finger protein AZF2-like [Sesamum indicum]	--	--	--	--	--	--	--	--	--	Q9SSW2	373	2e-34	Zinc finger protein AZF2 OS=Arabidopsis thaliana OX=3702 GN=AZF2 PE=2 SV=1	PF10588//PF02085//PF00096	NADH-ubiquinone oxidoreductase-G iron-sulfur binding region//Class III cytochrome C family//Zinc finger, C2H2 type	GO:0055114//GO:0006118	oxidation-reduction process//obsolete electron transport	GO:0016491//GO:0003676//GO:0009055//GO:0020037	oxidoreductase activity//nucleic acid binding//electron transfer activity//heme binding	--	--	--	--
Cluster-13593.9423	860.944	1.14403	9.5009	1.3973e-28	4.5159e-26	1334	848887402	XP_012843936.1	1075	2.2e-114	PREDICTED: probable carboxylesterase 8 [Erythranthe guttata]	XM_012988482.1	XM_012988482	97	2.23645e-41	PREDICTED: Erythranthe guttatus probable carboxylesterase 8 (LOC105963981), mRNA	--	--	--	--	O64640	754	1.4e-78	Probable carboxylesterase 8 OS=Arabidopsis thaliana OX=3702 GN=CXE8 PE=2 SV=1	PF07859//PF00326	alpha/beta hydrolase fold//Prolyl oligopeptidase family	GO:0006508	proteolysis	GO:0008236//GO:0016787	serine-type peptidase activity//hydrolase activity	--	--	--	--
Cluster-13593.940	5.00896	13947.1	-11.433	1.9962e-28	6.3989e-26	1735	1276258173	PIN15582.1	983	1.3e-103	Sulfotransferase [Handroanthus impetiginosus]	--	--	--	--	--	--	--	--	--	Q9M1V1	810	5.7e-85	Cytosolic sulfotransferase 6 OS=Arabidopsis thaliana OX=3702 GN=SOT6 PE=2 SV=1	PF00685	Sulfotransferase domain	--	--	GO:0008146	sulfotransferase activity	--	--	--	--
Cluster-13593.21485	13.2244	1115.75	-6.3791	2.1361e-28	6.7923e-26	981	747102572	XP_011099454.1	188	1.1e-11	uncharacterized protein At5g65660 [Sesamum indicum]	XM_012988820.1	XM_012988820	42	6.11536e-11	PREDICTED: Erythranthe guttatus uncharacterized protein At5g65660 (LOC105964293), mRNA	--	--	--	--	Q9LSK9	162	4.4e-10	Uncharacterized protein At5g65660 OS=Arabidopsis thaliana OX=3702 GN=At5g65660 PE=2 SV=1	--	--	--	--	--	--	--	--	--	--
Cluster-13593.731	2.8592	420.881	-7.179	2.2004e-28	6.9408e-26	808	747103813	XP_011100112.1	409	2.2e-37	uncharacterized protein LOC105178343 [Sesamum indicum]	--	--	--	--	--	--	--	--	--	--	--	--	--	--	--	--	--	--	--	--	--	--	--
Cluster-13593.21819	4.33088	650.731	-7.222	2.5072e-28	7.8457e-26	3920	--	--	--	--	--	KP718620.1	KP718620	62	1.90881e-21	Pogostemon stellatus isolate PDBK2014-1557 chloroplast, complete genome	--	--	--	--	--	--	--	--	PF02943	Ferredoxin thioredoxin reductase catalytic beta chain	GO:0055114	oxidation-reduction process	GO:0016730	oxidoreductase activity, acting on iron-sulfur proteins as donors	--	--	--	--
Cluster-13593.11020	280583	709.502	8.6273	2.6055e-28	8.089e-26	1538	1516559907	VDD11298.1	387	1.5e-34	unnamed protein product [Brassica oleracea]	XM_016025847.2	XM_016025847	67	1.2295e-24	PREDICTED: Ziziphus jujuba ribulose bisphosphate carboxylase small chain, chloroplastic (LOC107417243), mRNA	K01602	rbcS	ribulose-bisphosphate carboxylase small chain	http://www.genome.jp/dbget-bin/www_bget?ko:K01602	A2Y205	316	9.7e-28	Ribulose bisphosphate carboxylase small chain, chloroplastic OS=Oryza sativa subsp. indica OX=39946 GN=RBCS PE=2 SV=2	--	--	--	--	--	--	--	--	--	--
Cluster-13593.14582	4023.3	0	14.568	2.7299e-28	8.4091e-26	826	1276237043	PIM99773.1	485	3.5e-46	hypothetical protein CDL12_27723 [Handroanthus impetiginosus]	XM_021760132.1	XM_021760132	105	4.86833e-46	PREDICTED: Manihot esculenta photosynthetic NDH subunit of subcomplex B 4, chloroplastic (LOC110617389), mRNA	--	--	--	--	Q8RXS1	379	2.6e-35	Photosynthetic NDH subunit of subcomplex B 4, chloroplastic OS=Arabidopsis thaliana OX=3702 GN=PNSB4 PE=2 SV=1	--	--	--	--	--	--	--	--	--	--
Cluster-13858.0	4.47361	282.312	-6.0025	2.8655e-28	8.7586e-26	2004	848933923	XP_012829565.1	1863	1.4e-205	PREDICTED: 4-coumarate--CoA ligase-like 5 [Erythranthe guttata]	XM_012974111.1	XM_012974111	445	0	PREDICTED: Erythranthe guttatus 4-coumarate--CoA ligase-like 5 (LOC105950746), mRNA	K10526	OPCL1	OPC-8:0 CoA ligase 1	http://www.genome.jp/dbget-bin/www_bget?ko:K10526	Q84P21	1660	1.8e-183	4-coumarate--CoA ligase-like 5 OS=Arabidopsis thaliana OX=3702 GN=4CLL5 PE=1 SV=2	PF00501//PF10399	AMP-binding enzyme//Ubiquitinol-cytochrome C reductase Fe-S subunit TAT signal	GO:0006118//GO:0055114//GO:0006119	obsolete electron transport//oxidation-reduction process//oxidative phosphorylation	GO:0003824//GO:0008121	catalytic activity//ubiquinol-cytochrome-c reductase activity	--	--	--	--
Cluster-13593.11201	15729.8	123.073	6.9979	3.2979e-28	1.0002e-25	2025	1279049058	XP_022886393.1	196	2.8e-12	photosystem II 10 kDa polypeptide, chloroplastic [Olea europaea var. sylvestris]	DQ781306.1	DQ781306	43	3.56974e-11	Pachysandra terminalis chloroplast photosystem II light-inducible protein (ST-LS1) mRNA, complete cds; nuclear gene for chloroplast product	K03541	psbR	photosystem II 10kDa protein	http://www.genome.jp/dbget-bin/www_bget?ko:K03541	P49108	148	3.9e-08	Photosystem II 10 kDa polypeptide, chloroplastic OS=Brassica campestris OX=3711 GN=PSBR PE=2 SV=1	PF04725	Photosystem II 10 kDa polypeptide PsbR	GO:0015979	photosynthesis	--	--	GO:0042651//GO:0009654//GO:0009523	thylakoid membrane//photosystem II oxygen evolving complex//photosystem II	--	--
Cluster-13593.8522	1474.92	73.6737	4.323	3.5419e-28	1.066e-25	1645	1024062800	KZV57708.1	147	1.1e-06	metal ion binding protein [Dorcoceras hygrometricum]	--	--	--	--	--	--	--	--	--	--	--	--	--	--	--	--	--	--	--	--	--	--	--
Cluster-13593.11384	28916.8	5.20456	12.445	3.5971e-28	1.0745e-25	1328	1024055676	KZV53521.1	1127	2e-120	chlorophyll a-b binding protein 13, chloroplastic-like, partial [Dorcoceras hygrometricum]	XM_023697738.1	XM_023697738	273	3.23364e-139	PREDICTED: Cucurbita pepo subsp. pepo chlorophyll a-b binding protein 3, chloroplastic (LOC111810904), mRNA	K08914	LHCB3	light-harvesting complex II chlorophyll a/b binding protein 3	http://www.genome.jp/dbget-bin/www_bget?ko:K08914	Q9S7M0	1105	2.7e-119	Chlorophyll a-b binding protein 3, chloroplastic OS=Arabidopsis thaliana OX=3702 GN=LHCB3 PE=1 SV=1	--	--	--	--	--	--	--	--	--	--
Cluster-13593.11310	13659.1	34.8748	8.6138	4.1618e-28	1.2338e-25	4779	1446201903	AXL95255.1	1682	3.2e-184	copalyl/labdadienyl diphosphate synthase 2 [Andrographis paniculata]	KM409565.1	KM409565	1956	0	Andrographis paniculata ent-copalyl diphosphate synthase (CDPS2) gene, complete cds	K04120	E5.5.1.13	ent-copalyl diphosphate synthase	http://www.genome.jp/dbget-bin/www_bget?ko:K04120	A0A0M4M0T9	936	3.8e-99	(-)-kolavenyl diphosphate synthase TPS28, chloroplastic OS=Tripterygium wilfordii OX=458696 GN=TPS28 PE=1 SV=1	PF01397//PF06392//PF03936//PF02212//PF00432	Terpene synthase, N-terminal domain//Acid shock protein repeat//Terpene synthase family, metal binding domain//Dynamin GTPase effector domain//Prenyltransferase and squalene oxidase repeat	GO:0010447	response to acidic pH	GO:0003924//GO:0010333//GO:0000287//GO:0005525//GO:0003824//GO:0016829	GTPase activity//terpene synthase activity//magnesium ion binding//GTP binding//catalytic activity//lyase activity	GO:0042597	periplasmic space	--	--
Cluster-13593.4028	846.001	110.21	2.9418	4.3219e-28	1.2717e-25	2849	747079380	XP_011086887.1	660	6.1e-66	uncharacterized protein LOC105168483 [Sesamum indicum]	XM_011088585.2	XM_011088585	212	5.70771e-105	PREDICTED: Sesamum indicum uncharacterized LOC105168483 (LOC105168483), mRNA	--	--	--	--	--	--	--	--	PF09604//PF05155	F subunit of K+-transporting ATPase (Potass_KdpF)//Phage X family	GO:0006813//GO:0043462//GO:0006260	potassium ion transport//regulation of ATPase activity//DNA replication	GO:0008556	potassium transmembrane transporter activity, phosphorylative mechanism	GO:0005886	plasma membrane	--	--
Cluster-13593.21187	44023.3	48.4936	9.8268	5.2053e-28	1.5203e-25	930	1208515303	OWM73047.1	1333	1.8e-144	hypothetical protein CDL15_Pgr001161 [Punica granatum]	XM_010099294.2	XM_010099294	498	0	PREDICTED: Morus notabilis chlorophyll a-b binding protein of LHCII type 1 (LOC21386410), mRNA	--	--	--	--	P27495	1300	4.6e-142	Chlorophyll a-b binding protein 40, chloroplastic OS=Nicotiana tabacum OX=4097 GN=CAB40 PE=2 SV=1	--	--	--	--	--	--	--	--	--	--
Cluster-13593.11687	12669.2	5.04886	11.274	5.2734e-28	1.5289e-25	1918	1205976847	XP_021301979.1	331	5.8e-28	non-specific lipid-transfer protein 1 isoform X2 [Sorghum bicolor]	--	--	--	--	--	--	--	--	--	P19656	327	6.4e-29	Non-specific lipid-transfer protein OS=Zea mays OX=4577 PE=1 SV=1	--	--	--	--	--	--	--	--	--	--
Cluster-13593.15091	1344.76	2.04632	9.3402	6.305e-28	1.8015e-25	939	--	--	--	--	--	XM_015722756.1	XM_015722756	67	7.40148e-25	PREDICTED: Ricinus communis glycine-rich cell wall structural protein 1 (LOC8285885), mRNA	--	--	--	--	--	--	--	--	--	--	--	--	--	--	--	--	--	--
Cluster-13593.86	1.91055	703.271	-8.5792	6.2798e-28	1.8015e-25	2955	1276251383	PIN10074.1	2946	0	Ferric reductase, NADH/NADPH oxidase [Handroanthus impetiginosus]	XM_019388322.1	XM_019388322	120	8.22305e-54	PREDICTED: Nicotiana attenuata putative respiratory burst oxidase homolog protein H (LOC109223863), transcript variant X1, mRNA	--	--	--	--	Q9FJD6	2296	4.7e-257	Putative respiratory burst oxidase homolog protein H OS=Arabidopsis thaliana OX=3702 GN=RBOHH PE=3 SV=1	PF13202//PF08030//PF00036//PF13405//PF08414//PF08022//PF13499	EF hand//Ferric reductase NAD binding domain//EF hand//EF-hand domain//Respiratory burst NADPH oxidase//FAD-binding domain//EF-hand domain pair	GO:0006979//GO:0055114//GO:0006804	response to oxidative stress//oxidation-reduction process//obsolete peroxidase reaction	GO:0050664//GO:0016491//GO:0005509//GO:0004601	oxidoreductase activity, acting on NAD(P)H, oxygen as acceptor//oxidoreductase activity//calcium ion binding//peroxidase activity	--	--	--	--
Cluster-13593.3190	4.26323	915.1	-7.7279	8.292e-28	2.3521e-25	2226	747060170	XP_011076503.1	352	2.5e-30	transcription factor bHLH118-like [Sesamum indicum]	--	--	--	--	--	--	--	--	--	Q9FLI1	214	9.4e-16	Transcription factor bHLH36 OS=Arabidopsis thaliana OX=3702 GN=BHLH36 PE=2 SV=1	PF08106//PF00010	Formaecin family//Helix-loop-helix DNA-binding domain	GO:0042381//GO:0042742	hemolymph coagulation//defense response to bacterium	GO:0046983	protein dimerization activity	--	--	--	--
Cluster-13593.20371	65.4415	1660.62	-4.6618	1.339e-27	3.7711e-25	2544	747100373	XP_011098275.1	1295	1.3e-139	D-amino-acid transaminase, chloroplastic isoform X1 [Sesamum indicum]	XM_004967295.4	XM_004967295	192	6.67722e-94	PREDICTED: Setaria italica D-amino-acid transaminase, chloroplastic (LOC101781615), transcript variant X3, mRNA	K18482	ADCL	4-amino-4-deoxychorismate lyase	http://www.genome.jp/dbget-bin/www_bget?ko:K18482	Q8L493	875	2.4e-92	D-amino-acid transaminase, chloroplastic OS=Arabidopsis thaliana OX=3702 GN=DAAT PE=1 SV=1	PF01063	Amino-transferase class IV	--	--	GO:0003824	catalytic activity	--	--	--	--
Cluster-13593.18149	39.9926	1500.9	-5.2273	1.4277e-27	3.9924e-25	1148	--	--	--	--	--	--	--	--	--	--	--	--	--	--	--	--	--	--	--	--	--	--	--	--	--	--	--	--
Cluster-13593.14715	534.092	3405.78	-2.6732	1.528e-27	4.2427e-25	1573	747105501	XP_011101024.1	178	2.6e-10	histidine-rich glycoprotein-like [Sesamum indicum]	--	--	--	--	--	--	--	--	--	--	--	--	--	--	--	--	--	--	--	--	--	--	--
Cluster-13593.10332	15674.3	66.8958	7.87	1.5469e-27	4.2653e-25	3290	848860975	XP_012831315.1	1390	1.6e-150	PREDICTED: probable 1-deoxy-D-xylulose-5-phosphate synthase 2, chloroplastic [Erythranthe guttata]	AY254391.2	AY254391	864	0	Andrographis paniculata 1-deoxy-D-xylulose-5-phosphate synthase (DXS2) mRNA, partial cds	K01662	dxs	1-deoxy-D-xylulose-5-phosphate synthase	http://www.genome.jp/dbget-bin/www_bget?ko:K01662	Q6YU51	1263	3.2e-137	Probable 1-deoxy-D-xylulose-5-phosphate synthase 2, chloroplastic OS=Oryza sativa subsp. japonica OX=39947 GN=Os07g0190000 PE=2 SV=1	PF02775//PF03229//PF13292//PF11808//PF00676	Thiamine pyrophosphate enzyme, C-terminal TPP binding domain//Alphavirus glycoprotein J//1-deoxy-D-xylulose-5-phosphate synthase//Phosphate regulon sensor protein PhoR//Dehydrogenase E1 component	GO:0006694//GO:0019050//GO:0016114//GO:0016310//GO:0006470//GO:0000160	steroid biosynthetic process//suppression by virus of host apoptotic process//terpenoid biosynthetic process//phosphorylation//protein dephosphorylation//phosphorelay signal transduction system	GO:0000155//GO:0016624//GO:0008661//GO:0003824//GO:0004721//GO:0030976	phosphorelay sensor kinase activity//oxidoreductase activity, acting on the aldehyde or oxo group of donors, disulfide as acceptor//1-deoxy-D-xylulose-5-phosphate synthase activity//catalytic activity//phosphoprotein phosphatase activity//thiamine pyrophosphate binding	GO:0009365	protein histidine kinase complex	--	--
Cluster-13593.891	6.09127	891.298	-7.1796	1.5921e-27	4.3595e-25	1652	1276240282	PIN01845.1	1860	2.5e-205	Cytochrome P450 CYP4/CYP19/CYP26 subfamily [Handroanthus impetiginosus]	XM_002526478.2	XM_002526478	69	1.02147e-25	PREDICTED: Ricinus communis ent-kaurenoic acid oxidase 2 (LOC8266689), mRNA	K04123	KAO	ent-kaurenoic acid hydroxylase	http://www.genome.jp/dbget-bin/www_bget?ko:K04123	O23051	1666	3e-184	Ent-kaurenoic acid oxidase 1 OS=Arabidopsis thaliana OX=3702 GN=KAO1 PE=1 SV=1	PF00067	Cytochrome P450	GO:0055114	oxidation-reduction process	GO:0005506//GO:0016705//GO:0020037	iron ion binding//oxidoreductase activity, acting on paired donors, with incorporation or reduction of molecular oxygen//heme binding	--	--	--	--
Cluster-13593.847	2.27434	1245.13	-9.134	1.6334e-27	4.4417e-25	1174	747107226	XP_011101921.1	1019	5.9e-108	aquaporin NIP1-1 [Sesamum indicum]	AK332432.1	AK332432	173	1.10765e-83	Triticum aestivum cDNA, clone: WT003_P13, cultivar: Chinese Spring	--	--	--	--	Q40746	863	2.8e-91	Aquaporin NIP1-1 OS=Oryza sativa subsp. japonica OX=39947 GN=NIP1-1 PE=2 SV=1	PF00230	Major intrinsic protein	GO:0055085//GO:0006810	transmembrane transport//transport	GO:0015267	channel activity	GO:0016020	membrane	--	--
Cluster-13593.15634	1095.18	13.4582	6.3387	1.8446e-27	4.9815e-25	1746	747046691	XP_011100840.1	677	4e-68	uncharacterized oxidoreductase At4g09670-like [Sesamum indicum]	XM_012997567.1	XM_012997567	198	2.10399e-97	PREDICTED: Erythranthe guttatus uncharacterized oxidoreductase At4g09670-like (LOC105972602), mRNA	--	--	--	--	Q9SZ83	482	6.2e-47	Uncharacterized oxidoreductase At4g09670 OS=Arabidopsis thaliana OX=3702 GN=At4g09670 PE=1 SV=1	PF01408//PF03435	Oxidoreductase family, NAD-binding Rossmann fold//Saccharopine dehydrogenase NADP binding domain	GO:0055114	oxidation-reduction process	GO:0016491	oxidoreductase activity	--	--	--	--
Cluster-13593.13335	4790.72	0.822806	12.418	1.9381e-27	5.1984e-25	2285	1585650446	XP_028119849.1	492	1.5e-46	2-alkenal reductase (NADP(+)-dependent)-like [Camellia sinensis]	XM_015206383.2	XM_015206383	70	3.95115e-26	PREDICTED: Solanum pennellii 2-alkenal reductase (NADP(+)-dependent)-like (LOC107007681), mRNA	--	--	--	--	Q9SLN8	447	9.3e-43	2-alkenal reductase (NADP(+)-dependent) OS=Nicotiana tabacum OX=4097 GN=DBR PE=1 SV=1	PF06437//PF00107//PF10591	IMP-specific 5'-nucleotidase//Zinc-binding dehydrogenase//Secreted protein acidic and rich in cysteine Ca binding region	GO:0006190//GO:0055114//GO:0009117	inosine salvage//oxidation-reduction process//nucleotide metabolic process	GO:0005509//GO:0000287//GO:0050483	calcium ion binding//magnesium ion binding//IMP 5'-nucleotidase activity	--	--	--	--
Cluster-13593.11035	936.216	6.30534	7.2149	2.1477e-27	5.7217e-25	2720	604333289	EYU37640.1	527	1.5e-50	hypothetical protein MIMGU_mgv1a020991mg [Erythranthe guttata]	--	--	--	--	--	--	--	--	--	Q9M7I9	157	4.7e-09	Stress enhanced protein 1, chloroplastic OS=Arabidopsis thaliana OX=3702 GN=SEP1 PE=2 SV=1	PF05777	Drosophila accessory gland-specific peptide 26Ab (Acp26Ab)	GO:0007617	mating behavior	--	--	GO:0005576	extracellular region	--	--
Cluster-13593.12586	8084.15	0	15.575	2.1966e-27	5.8128e-25	774	1600641429	TEY25874.1	250	5.7e-19	hypothetical protein Saspl_048882 [Salvia splendens]	--	--	--	--	--	--	--	--	--	--	--	--	--	PF00407	Pathogenesis-related protein Bet v 1 family	GO:0006952	defense response	--	--	--	--	--	--
Cluster-13593.12259	4302.3	0	14.665	2.3004e-27	6.0467e-25	887	--	--	--	--	--	--	--	--	--	--	--	--	--	--	--	--	--	--	PF01060	Transthyretin-like family	--	--	--	--	GO:0005615	extracellular space	--	--
Cluster-13593.21945	34.4869	1421.9	-5.3563	2.3605e-27	6.1636e-25	2884	747092623	XP_011094086.1	925	1.2e-96	beta-glucosidase-like [Sesamum indicum]	XR_002452058.1	XR_002452058	35	1.43082e-06	PREDICTED: Sorghum bicolor protein piccolo (LOC8064249), transcript variant X3, misc_RNA	K01188	E3.2.1.21	beta-glucosidase	http://www.genome.jp/dbget-bin/www_bget?ko:K01188	Q8GVD0	778	4.9e-81	Oleuropein beta-glucosidase OS=Olea europaea OX=4146 GN=GLU PE=1 SV=1	PF00232//PF12920	Glycosyl hydrolase family 1//TcdA/TcdB pore forming domain	GO:0005975//GO:0009405	carbohydrate metabolic process//pathogenesis	GO:0004553	hydrolase activity, hydrolyzing O-glycosyl compounds	--	--	--	--
Cluster-13593.10535	16685.1	214.088	6.2835	2.6251e-27	6.8095e-25	667	1600641429	TEY25874.1	349	1.6e-30	hypothetical protein Saspl_048882 [Salvia splendens]	--	--	--	--	--	--	--	--	--	P85524	142	6.3e-08	Kirola OS=Actinidia deliciosa OX=3627 PE=1 SV=1	PF00407	Pathogenesis-related protein Bet v 1 family	GO:0006952	defense response	--	--	--	--	--	--
Cluster-13593.10587	8923.73	525.326	4.0866	2.7943e-27	7.2011e-25	3553	1279001498	XP_022861043.1	231	4.2e-16	OPA3-like protein isoform X2 [Olea europaea var. sylvestris]	XM_027249609.1	XM_027249609	67	2.87381e-24	PREDICTED: Coffea arabica optic atrophy 3 protein homolog (LOC113726087), transcript variant X6, mRNA	--	--	--	--	P29390	167	4.2e-10	Ferritin-2, chloroplastic OS=Zea mays OX=4577 GN=FER2 PE=1 SV=2	PF06783	Uncharacterised protein family (UPF0239)	--	--	--	--	GO:0016021	integral component of membrane	--	--
Cluster-13593.11057	218938	202.903	10.075	3.7121e-27	9.5042e-25	1019	1278993265	XP_022850879.1	864	4.8e-90	chlorophyll a-b binding protein 21, chloroplastic [Olea europaea var. sylvestris]	XM_011098218.2	XM_011098218	284	1.88987e-145	PREDICTED: Sesamum indicum chlorophyll a-b binding protein 21, chloroplastic (LOC105175684), mRNA	--	--	--	--	P27493	845	2.9e-89	Chlorophyll a-b binding protein 21, chloroplastic OS=Nicotiana tabacum OX=4097 GN=CAB21 PE=2 SV=1	--	--	--	--	--	--	--	--	--	--
Cluster-13593.15633	21.8871	563.88	-4.6945	3.8209e-27	9.7197e-25	1851	763761139	KJB28393.1	296	6.4e-24	hypothetical protein B456_005G045400 [Gossypium raimondii]	--	--	--	--	--	K08967	mtnD, mtnZ, ADI1	1,2-dihydroxy-3-keto-5-methylthiopentene dioxygenase	http://www.genome.jp/dbget-bin/www_bget?ko:K08967	F6HDT7	275	6.6e-23	1,2-dihydroxy-3-keto-5-methylthiopentene dioxygenase 2 OS=Vitis vinifera OX=29760 GN=VIT_05s0020g04080 PE=3 SV=1	PF03079	ARD/ARD' family	GO:0055114	oxidation-reduction process	GO:0010309	acireductone dioxygenase [iron(II)-requiring] activity	--	--	KOG2107	Uncharacterized conserved protein, contains double-stranded beta-helix domain
Cluster-13593.2169	37.3347	421.371	-3.4936	4.2164e-27	1.0657e-24	2372	1276249724	PIN08788.1	660	5.1e-66	hypothetical protein CDL12_18643 [Handroanthus impetiginosus]	XM_012993558.1	XM_012993558	234	2.79316e-117	PREDICTED: Erythranthe guttatus protein LIGHT-DEPENDENT SHORT HYPOCOTYLS 10-like (LOC105968872), mRNA	--	--	--	--	Q9S7R3	590	2.5e-59	Protein LIGHT-DEPENDENT SHORT HYPOCOTYLS 10 OS=Arabidopsis thaliana OX=3702 GN=LSH10 PE=1 SV=1	--	--	--	--	--	--	--	--	--	--
Cluster-13593.21736	0	3942.6	-14.249	6.8165e-27	1.7119e-24	3004	1276263412	PIN19963.1	1930	3.5e-213	Apoptotic ATPase [Handroanthus impetiginosus]	--	--	--	--	--	--	--	--	--	Q8W3K3	824	2.3e-86	Putative disease resistance protein At1g58400 OS=Arabidopsis thaliana OX=3702 GN=At1g58400 PE=3 SV=1	PF13855//PF00931	Leucine rich repeat//NB-ARC domain	--	--	GO:0043531//GO:0005515	ADP binding//protein binding	--	--	--	--
Cluster-13593.22420	11.9268	269.686	-4.4913	7.8724e-27	1.9646e-24	1889	848866473	XP_012833907.1	1748	2.8e-192	PREDICTED: non-specific phospholipase C4 [Erythranthe guttata]	XM_023009829.1	XM_023009829	302	3.50431e-155	PREDICTED: Olea europaea var. sylvestris non-specific phospholipase C4-like (LOC111385439), mRNA	K01114	plcC	phospholipase C	http://www.genome.jp/dbget-bin/www_bget?ko:K01114	Q9SRQ7	1497	1.3e-164	Non-specific phospholipase C4 OS=Arabidopsis thaliana OX=3702 GN=NPC4 PE=1 SV=1	PF04185//PF00884	Phosphoesterase family//Sulfatase	--	--	GO:0016788//GO:0008484	hydrolase activity, acting on ester bonds//sulfuric ester hydrolase activity	--	--	--	--
Cluster-13593.15803	446.248	7.33364	5.9142	8.0447e-27	1.9949e-24	2571	747072020	XP_011082908.1	1363	1.7e-147	pentatricopeptide repeat-containing protein At2g42920, chloroplastic isoform X1 [Sesamum indicum]	--	--	--	--	--	--	--	--	--	Q9SJG6	1050	1.2e-112	Pentatricopeptide repeat-containing protein At2g42920, chloroplastic OS=Arabidopsis thaliana OX=3702 GN=PCMP-E75 PE=2 SV=1	PF00295	Glycosyl hydrolases family 28	GO:0005982//GO:0005975//GO:0005985	starch metabolic process//carbohydrate metabolic process//sucrose metabolic process	GO:0004650	polygalacturonase activity	--	--	--	--
Cluster-13593.11075	81552.5	164.477	8.9538	8.5331e-27	2.1028e-24	1618	146150146	ABQ02464.1	1128	1.9e-120	chloroplast chlorophyll a/b binding protein [Phyllostachys edulis]	XM_025939122.1	XM_025939122	416	0	PREDICTED: Panicum hallii chlorophyll a-b binding protein 5, chloroplastic (LOC112875317), mRNA	K08913	LHCB2	light-harvesting complex II chlorophyll a/b binding protein 2	http://www.genome.jp/dbget-bin/www_bget?ko:K08913	A2XJ35	1114	3e-120	Chlorophyll a-b binding protein, chloroplastic OS=Oryza sativa subsp. indica OX=39946 GN=OsI_012078 PE=2 SV=1	--	--	--	--	--	--	--	--	--	--
Cluster-13593.21750	2.11186	4845.49	-11.273	1.209e-26	2.9609e-24	601	747091359	XP_011093405.1	419	1.1e-38	non-specific lipid-transfer protein 8 [Sesamum indicum]	--	--	--	--	--	--	--	--	--	Q9ZPW9	309	2.4e-27	Non-specific lipid-transfer protein 8 OS=Arabidopsis thaliana OX=3702 GN=LTP8 PE=3 SV=1	--	--	--	--	--	--	--	--	--	--
Cluster-13593.9494	2505.55	39.5299	5.982	1.2862e-26	3.1305e-24	2771	848865514	XP_012833462.1	2342	5.4e-261	PREDICTED: metal-nicotianamine transporter YSL1 isoform X2 [Erythranthe guttata]	CP025651.1	CP025651	88	4.73673e-36	Ipomoea trifida cultivar NCNSP0306 chromosome 8	--	--	--	--	Q2EF88	2056	3e-229	Metal-nicotianamine transporter YSL3 OS=Arabidopsis thaliana OX=3702 GN=YSL3 PE=2 SV=1	PF03169	OPT oligopeptide transporter protein	GO:0055085	transmembrane transport	--	--	--	--	--	--
Cluster-13593.8279	2864.74	7.70554	8.5477	1.8724e-26	4.5292e-24	1911	747060152	XP_011076493.1	1673	1.4e-183	protein HOTHEAD [Sesamum indicum]	XM_012996520.1	XM_012996520	119	1.90048e-53	PREDICTED: Erythranthe guttatus protein HOTHEAD-like (LOC105971657), mRNA	--	--	--	--	Q9S746	1158	2.8e-125	Protein HOTHEAD OS=Arabidopsis thaliana OX=3702 GN=HTH PE=1 SV=1	PF05199//PF07992//PF01266//PF00732//PF01494	GMC oxidoreductase//Pyridine nucleotide-disulphide oxidoreductase//FAD dependent oxidoreductase//GMC oxidoreductase//FAD binding domain	GO:0055114	oxidation-reduction process	GO:0071949//GO:0050660//GO:0016614//GO:0016491	FAD binding//flavin adenine dinucleotide binding//oxidoreductase activity, acting on CH-OH group of donors//oxidoreductase activity	--	--	--	--
Cluster-13593.22092	4.06774	254.114	-5.9801	2.0268e-26	4.8729e-24	710	--	--	--	--	--	--	--	--	--	--	--	--	--	--	--	--	--	--	--	--	--	--	--	--	--	--	--	--
Cluster-13593.23070	5.16237	566.458	-6.7313	2.4099e-26	5.7587e-24	3668	747052132	XP_011072173.1	1655	3.3e-181	putative late blight resistance protein homolog R1A-10 [Sesamum indicum]	--	--	--	--	--	--	--	--	--	Q6L3X3	693	4.4e-71	Putative late blight resistance protein homolog R1B-8 OS=Solanum demissum OX=50514 GN=R1B-8 PE=5 SV=1	PF06524//PF13855//PF02984//PF00931	NOA36 protein//Leucine rich repeat//Cyclin, C-terminal domain//NB-ARC domain	--	--	GO:0005515//GO:0008270//GO:0043531	protein binding//zinc ion binding//ADP binding	GO:0042025//GO:0005634	host cell nucleus//nucleus	--	--
Cluster-13593.20727	6.38741	337.416	-5.6991	2.7391e-26	6.506e-24	1204	1276254827	PIN12796.1	1065	2.8e-113	Iron/ascorbate family oxidoreductase [Handroanthus impetiginosus]	XM_012979600.1	XM_012979600	116	5.5182e-52	PREDICTED: Erythranthe guttatus 2-oxoglutarate-dependent dioxygenase DAO-like (LOC105955805), mRNA	--	--	--	--	Q01IX6	679	6.1e-70	2-oxoglutarate-dependent dioxygenase DAO OS=Oryza sativa subsp. indica OX=39946 GN=DAO PE=3 SV=1	PF03171	2OG-Fe(II) oxygenase superfamily	GO:0055114	oxidation-reduction process	GO:0016491	oxidoreductase activity	--	--	--	--
Cluster-13593.21853	59.056	1695.32	-4.8448	2.7562e-26	6.5074e-24	2184	747085016	XP_011089944.1	2140	1.1e-237	high affinity nitrate transporter 2.4 [Sesamum indicum]	XM_012982880.1	XM_012982880	689	0	PREDICTED: Erythranthe guttatus high affinity nitrate transporter 2.4-like (LOC105958877), mRNA	K02575	NRT, narK, nrtP, nasA	MFS transporter, NNP family, nitrate/nitrite transporter	http://www.genome.jp/dbget-bin/www_bget?ko:K02575	P0DKG9	1920	1.4e-213	High-affinity nitrate transporter 2.1 OS=Oryza sativa subsp. japonica OX=39947 GN=NRT2.1 PE=1 SV=1	PF07690	Major Facilitator Superfamily	GO:0055085	transmembrane transport	GO:0022857	transmembrane transporter activity	--	--	--	--
Cluster-13593.15780	1897.08	156.559	3.5978	3.1797e-26	7.4627e-24	1735	1276269365	PIN25046.1	1724	1.6e-189	Shikimate O-hydroxycinnamoyltransferase [Handroanthus impetiginosus]	XM_006287589.2	XM_006287589	134	7.90039e-62	PREDICTED: Capsella rubella uncharacterized acetyltransferase At3g50280 (LOC17881747), mRNA	--	--	--	--	Q9FF86	535	4.4e-53	BAHD acyltransferase DCR OS=Arabidopsis thaliana OX=3702 GN=DCR PE=2 SV=1	PF02458	Transferase family	--	--	GO:0016747	transferase activity, transferring acyl groups other than amino-acyl groups	--	--	--	--
Cluster-13593.20106	14.1756	367.337	-4.6939	3.4776e-26	8.0771e-24	1378	747095647	XP_011095706.1	399	5.4e-36	auxin-responsive protein SAUR71 [Sesamum indicum]	XM_012993171.1	XM_012993171	130	1.0457e-59	PREDICTED: Erythranthe guttatus auxin-induced protein X15-like (LOC105968540), mRNA	K14488	SAUR	SAUR family protein	http://www.genome.jp/dbget-bin/www_bget?ko:K14488	Q9SGU2	323	1.3e-28	Auxin-responsive protein SAUR71 OS=Arabidopsis thaliana OX=3702 GN=SAUR71 PE=2 SV=1	PF00894//PF02519//PF00335	Luteovirus coat protein//Auxin responsive protein//Tetraspanin family	GO:0009733	response to auxin	GO:0005198	structural molecule activity	GO:0016021//GO:0019028	integral component of membrane//viral capsid	--	--
Cluster-13593.21845	2.4624	983.101	-8.6054	3.4825e-26	8.0771e-24	2359	1600649887	TEY33134.1	1472	3.5e-160	hypothetical protein Saspl_032393 [Salvia splendens]	CP027623.1	CP027623	36	3.24539e-07	Linum usitatissimum chromosome Lu13	K20562	CYP736A	biphenyl-4-hydroxylase	http://www.genome.jp/dbget-bin/www_bget?ko:K20562	A0A068Q5V6	1219	2.9e-132	Cytochrome P450 71AU50 OS=Prunus mume OX=102107 GN=CYP71AU50 PE=2 SV=1	PF00067	Cytochrome P450	GO:0055114	oxidation-reduction process	GO:0005506//GO:0016705//GO:0020037	iron ion binding//oxidoreductase activity, acting on paired donors, with incorporation or reduction of molecular oxygen//heme binding	--	--	--	--
Cluster-13593.6907	768.579	3.91597	7.6209	4.5919e-26	1.0588e-23	1947	298204886	CBI34193.3	660	4.2e-66	unnamed protein product, partial [Vitis vinifera]	XM_028366781.1	XM_028366781	64	7.2685e-23	PREDICTED: Glycine soja trihelix transcription factor GTL2-like (LOC114403677), mRNA	--	--	--	--	Q39117	359	1.3e-32	Trihelix transcription factor GT-2 OS=Arabidopsis thaliana OX=3702 GN=GT-2 PE=2 SV=1	--	--	--	--	--	--	--	--	--	--
Cluster-13593.615	1.14996	990.604	-9.8133	4.9687e-26	1.139e-23	2231	604346143	EYU44640.1	1718	9.9e-189	hypothetical protein MIMGU_mgv1a004492mg [Erythranthe guttata]	XM_010068571.1	XM_010068571	210	5.76245e-104	PREDICTED: Eucalyptus grandis cytokinin hydroxylase (LOC104453919), mRNA	K10717	CYP735A	cytokinin trans-hydroxylase	http://www.genome.jp/dbget-bin/www_bget?ko:K10717	Q9ZW95	1472	1.3e-161	Cytokinin hydroxylase OS=Arabidopsis thaliana OX=3702 GN=CYP735A2 PE=1 SV=1	PF00067	Cytochrome P450	GO:0055114	oxidation-reduction process	GO:0020037//GO:0016705//GO:0005506	heme binding//oxidoreductase activity, acting on paired donors, with incorporation or reduction of molecular oxygen//iron ion binding	--	--	--	--
Cluster-13593.20928	9.86053	71419.7	-12.839	5.1981e-26	1.1847e-23	732	--	--	--	--	--	--	--	--	--	--	--	--	--	--	--	--	--	--	PF04110//PF02845//PF08122	Ubiquitin-like autophagy protein Apg12//CUE domain//NADH-ubiquinone oxidoreductase B12 subunit family	GO:0022900//GO:0000045	electron transport chain//autophagosome assembly	GO:0005515	protein binding	GO:0005739//GO:0005737	mitochondrion//cytoplasm	--	--
Cluster-13593.11856	3026.79	38.316	6.3064	6.2078e-26	1.4067e-23	2822	1173759986	XP_011094606.2	1101	4.4e-117	WAT1-related protein At3g30340 [Sesamum indicum]	KP337691.1	KP337691	182	2.68648e-88	Salvia miltiorrhiza cytochrome P450 CYP76S7 mRNA, complete cds	--	--	--	--	Q9LI65	746	2.4e-77	WAT1-related protein At3g30340 OS=Arabidopsis thaliana OX=3702 GN=At3g30340 PE=2 SV=1	PF00067//PF00892	Cytochrome P450//EamA-like transporter family	GO:0055114	oxidation-reduction process	GO:0005506//GO:0020037//GO:0016705	iron ion binding//heme binding//oxidoreductase activity, acting on paired donors, with incorporation or reduction of molecular oxygen	GO:0016020//GO:0016021	membrane//integral component of membrane	--	--
Cluster-13593.8600	6366.31	31.5049	7.6588	6.4273e-26	1.4481e-23	2193	118723307	ABL10359.1	1195	4.3e-128	hydroxypyruvate reductase [Plectranthus scutellarioides]	XM_011094666.2	XM_011094666	497	0	PREDICTED: Sesamum indicum glycerate dehydrogenase HPR, peroxisomal (LOC105173028), mRNA	K15893	HPR1	hydroxypyruvate reductase 1	http://www.genome.jp/dbget-bin/www_bget?ko:K15893	Q9C9W5	1154	9.3e-125	Glycerate dehydrogenase HPR, peroxisomal OS=Arabidopsis thaliana OX=3702 GN=HPR PE=1 SV=1	PF01269//PF02826//PF15750//PF00389//PF02737//PF15324	Fibrillarin//D-isomer specific 2-hydroxyacid dehydrogenase, NAD binding domain//Ubiquitin-binding zinc-finger//D-isomer specific 2-hydroxyacid dehydrogenase, catalytic domain//3-hydroxyacyl-CoA dehydrogenase, NAD binding domain//Hedgehog signalling target	GO:0006554//GO:0018874//GO:0006568//GO:0007224//GO:0006552//GO:0006631//GO:0055114//GO:0006574//GO:0006364//GO:0006550//GO:0006633	lysine catabolic process//benzoate metabolic process//tryptophan metabolic process//smoothened signaling pathway//leucine catabolic process//fatty acid metabolic process//oxidation-reduction process//valine catabolic process//rRNA processing//isoleucine catabolic process//fatty acid biosynthetic process	GO:0008168//GO:0016491//GO:0051287//GO:0016616//GO:0003857//GO:0043130//GO:0003723	methyltransferase activity//oxidoreductase activity//NAD binding//oxidoreductase activity, acting on the CH-OH group of donors, NAD or NADP as acceptor//3-hydroxyacyl-CoA dehydrogenase activity//ubiquitin binding//RNA binding	--	--	KOG0068	D-3-phosphoglycerate dehydrogenase, D-isomer-specific 2-hydroxy acid dehydrogenase superfamily
Cluster-13593.11065	55065.2	82.15	9.3879	6.739e-26	1.5097e-23	1538	1035947527	OAY71557.1	875	3.9e-91	Chlorophyll a-b binding protein 8, chloroplastic [Ananas comosus]	KM240266.1	KM240266	155	1.48182e-73	Miscanthus nudipes isolate Dn-94-94f_1 MSG94 marker genomic sequence	K08909	LHCA3	light-harvesting complex I chlorophyll a/b binding protein 3	http://www.genome.jp/dbget-bin/www_bget?ko:K08909	Q9SY97	816	1e-85	Photosystem I chlorophyll a/b-binding protein 3-1, chloroplastic OS=Arabidopsis thaliana OX=3702 GN=LHCA3 PE=1 SV=1	--	--	--	--	--	--	--	--	--	--
Cluster-13593.10374	5471.89	1.14403	12.187	8.1962e-26	1.8258e-23	1704	1173766766	XP_011075467.2	307	3.1e-25	kirola-like [Sesamum indicum]	--	--	--	--	--	--	--	--	--	P85524	203	1.4e-14	Kirola OS=Actinidia deliciosa OX=3627 PE=1 SV=1	PF00407	Pathogenesis-related protein Bet v 1 family	GO:0006952	defense response	--	--	--	--	--	--
Cluster-13593.8937	8004.01	8.27587	9.9145	1.2683e-25	2.8094e-23	707	1149808320	XP_020163707.1	1144	1.1e-122	chlorophyll a-b binding protein, chloroplastic [Aegilops tauschii subsp. tauschii]	AK248335.1	AK248335	707	0	Hordeum vulgare subsp. vulgare cDNA clone: FLbaf50l08, mRNA sequence	K08913	LHCB2	light-harvesting complex II chlorophyll a/b binding protein 2	http://www.genome.jp/dbget-bin/www_bget?ko:K08913	Q10HD0	1108	6.5e-120	Chlorophyll a-b binding protein, chloroplastic OS=Oryza sativa subsp. japonica OX=39947 GN=RCABP89 PE=2 SV=1	--	--	--	--	--	--	--	--	--	--
Cluster-13593.836	7.62152	1009.57	-7.0458	1.3641e-25	3.0048e-23	3867	747100879	XP_011098546.1	4618	0	ABC transporter B family member 15-like [Sesamum indicum]	XM_011100244.2	XM_011100244	611	0	PREDICTED: Sesamum indicum ABC transporter B family member 15-like (LOC105177189), mRNA	K05658	ABCB1, CD243	ATP-binding cassette, subfamily B (MDR/TAP), member 1	http://www.genome.jp/dbget-bin/www_bget?ko:K05658	Q9LHD1	4049	0	ABC transporter B family member 15 OS=Arabidopsis thaliana OX=3702 GN=ABCB15 PE=3 SV=1	PF00503//PF06414//PF03193//PF00664//PF13304//PF00005	G-protein alpha subunit//Zeta toxin//RsgA GTPase//ABC transporter transmembrane region//AAA domain, putative AbiEii toxin, Type IV TA system//ABC transporter	GO:0006810//GO:0055085//GO:0007186	transport//transmembrane transport//G protein-coupled receptor signaling pathway	GO:0005524//GO:0003924//GO:0019001//GO:0031683//GO:0042626//GO:0005525//GO:0016301//GO:0016887	ATP binding//GTPase activity//guanyl nucleotide binding//G-protein beta/gamma-subunit complex binding//ATPase-coupled transmembrane transporter activity//GTP binding//kinase activity//ATPase activity	GO:0016021	integral component of membrane	--	--
Cluster-13593.10904	23273.8	10.4556	11.116	1.592e-25	3.4873e-23	1653	565490663	XP_006302971.1	471	2.9e-44	ferredoxin-2, chloroplastic [Capsella rubella]	AY826851.1	AY826851	65	1.71033e-23	Pavlova lutheri clone PLF2 chloroplast ferredixon mRNA, partial cds; nuclear gene for chloroplast product	K02639	petF	ferredoxin	http://www.genome.jp/dbget-bin/www_bget?ko:K02639	P16972	451	2.3e-43	Ferredoxin-2, chloroplastic OS=Arabidopsis thaliana OX=3702 GN=FD2 PE=1 SV=1	PF00111	2Fe-2S iron-sulfur cluster binding domain	GO:0006118	obsolete electron transport	GO:0009055//GO:0051536	electron transfer activity//iron-sulfur cluster binding	--	--	--	--
Cluster-13593.11850	4326.43	42.0227	6.6875	1.61e-25	3.5071e-23	1682	747053560	XP_011072947.1	563	6.4e-55	zinc finger protein CONSTANS-LIKE 6 [Sesamum indicum]	--	--	--	--	--	--	--	--	--	Q9C9A9	295	2.9e-25	Zinc finger protein CONSTANS-LIKE 7 OS=Arabidopsis thaliana OX=3702 GN=COL7 PE=2 SV=1	PF05750//PF00643//PF06203	Rubella capsid protein//B-box zinc finger//CCT motif	--	--	GO:0005515//GO:0008270	protein binding//zinc ion binding	GO:0016021//GO:0019013	integral component of membrane//viral nucleocapsid	--	--
Cluster-13593.6423	1620.86	5.01675	8.3287	1.7327e-25	3.7538e-23	2113	848898126	XP_012849169.1	269	9.8e-21	PREDICTED: neurofilament medium polypeptide-like isoform X2 [Erythranthe guttata]	XM_012993715.1	XM_012993715	83	2.16542e-33	PREDICTED: Erythranthe guttatus UPF0329 protein ECU05_1680/ECU11_0050-like (LOC105968997), transcript variant X2, mRNA	--	--	--	--	Q9C5D3	181	6e-12	Heavy metal-associated isoprenylated plant protein 7 OS=Arabidopsis thaliana OX=3702 GN=HIPP07 PE=1 SV=1	PF00403//PF13718//PF08208//PF04998//PF03985//PF14721//PF01496//PF03522//PF06459//PF02724//PF02535//PF03896//PF17144//PF03612//PF06213//PF04931//PF03839//PF01080//PF07168//PF04088//PF03286//PF03348//PF01056//PF12326//PF04408//PF00527//PF05132//PF11744//PF12297//PF02932//PF00973//PF03666//PF02862	Heavy-metal-associated domain//GNAT acetyltransferase 2//DNA-directed RNA polymerase I subunit RPA34.5//RNA polymerase Rpb1, domain 5//Paf1//Apoptosis-inducing factor, mitochondrion-associated, C-term//V-type ATPase 116kDa subunit family//Solute carrier family 12//Ryanodine Receptor TM 4-6//CDC45-like protein//ZIP Zinc transporter//Translocon-associated protein (TRAP), alpha subunit//Ribosomal la…	GO:0015743//GO:0034599//GO:0006270//GO:0006412//GO:0008643//GO:0055085//GO:0009236//GO:0007224//GO:0071705//GO:0006816//GO:0006206//GO:0016560//GO:0016485//GO:0006811//GO:0006144//GO:0016570//GO:0009401//GO:0015031//GO:0042967//GO:0006368//GO:0006383//GO:1902600//GO:0032007//GO:0042254//GO:0034198//GO:0006874//GO:0006355//GO:0006360//GO:0006351//GO:0030001	malate transport//cellular response to oxidative stress//DNA replication initiation//translation//carbohydrate transport//transmembrane transport//cobalamin biosynthetic process//smoothened signaling pathway//nitrogen compound transport//calcium ion transport//pyrimidine nucleobase metabolic process//protein import into peroxisome matrix, docking//protein processing//ion transport//purine nucleob…	GO:0008080//GO:0003735//GO:0005219//GO:0046872//GO:0003677//GO:0005198//GO:0008097//GO:0008134//GO:0004386//GO:0046983//GO:0015078//GO:0004190//GO:0003700//GO:0022857//GO:0046873//GO:0003899//GO:0008982	N-acetyltransferase activity//structural constituent of ribosome//ryanodine-sensitive calcium-release channel activity//metal ion binding//DNA binding//structural molecule activity//5S rRNA binding//transcription factor binding//helicase activity//protein dimerization activity//proton transmembrane transporter activity//aspartic-type endopeptidase activity//DNA-binding transcription factor activi…	GO:0016021//GO:0033179//GO:0005789//GO:0019031//GO:0005777//GO:0019013//GO:0005730//GO:0016020//GO:0005840//GO:0005667//GO:0009357//GO:0030176//GO:0005666//GO:0005622//GO:0016593	integral component of membrane//proton-transporting V-type ATPase, V0 domain//endoplasmic reticulum membrane//viral envelope//peroxisome//viral nucleocapsid//nucleolus//membrane//ribosome//transcription regulator complex//protein-N(PI)-phosphohistidine-sugar phosphotransferase complex//integral component of endoplasmic reticulum membrane//RNA polymerase III complex//intracellular//Cdc73/Paf1 comp…	--	--
Cluster-13593.5969	2131.51	1.40388	10.513	1.793e-25	3.8632e-23	1585	747051112	XP_011071639.1	608	3.6e-60	myb-related protein 306 [Sesamum indicum]	XM_011073337.2	XM_011073337	81	2.08975e-32	PREDICTED: Sesamum indicum myb-related protein 306 (LOC105157040), mRNA	K09422	MYBP	myb proto-oncogene protein, plant	http://www.genome.jp/dbget-bin/www_bget?ko:K09422	P81392	465	5.3e-45	Myb-related protein 306 OS=Antirrhinum majus OX=4151 GN=MYB306 PE=2 SV=1	PF08740	BCS1 N terminal	GO:0034551	mitochondrial respiratory chain complex III assembly	--	--	--	--	--	--
Cluster-13593.6422	431.15	9.77365	5.4567	1.9602e-25	4.2004e-23	2967	1276264089	PIN20550.1	1611	3.4e-176	hypothetical protein CDL12_06758 [Handroanthus impetiginosus]	XM_008681090.2	XM_008681090	186	1.68895e-90	PREDICTED: Zea mays auxin efflux carrier component 1a (LOC103654258), mRNA	K13947	PIN	auxin efflux carrier family	http://www.genome.jp/dbget-bin/www_bget?ko:K13947	Q67UL3	1137	1.2e-122	Probable auxin efflux carrier component 1c OS=Oryza sativa subsp. japonica OX=39947 GN=PIN1C PE=2 SV=1	PF03547	Membrane transport protein	GO:0055085	transmembrane transport	--	--	GO:0016021	integral component of membrane	--	--
Cluster-13593.21875	0	1484.68	-12.84	2.0204e-25	4.3061e-23	1543	747091439	XP_011093448.1	754	4.2e-77	AT-hook motif nuclear-localized protein 23 [Sesamum indicum]	XM_019332169.1	XM_019332169	230	3.01972e-115	PREDICTED: Ipomoea nil AT-hook motif nuclear-localized protein 23-like (LOC109182110), mRNA	--	--	--	--	O23620	566	1e-56	AT-hook motif nuclear-localized protein 23 OS=Arabidopsis thaliana OX=3702 GN=AHL23 PE=1 SV=1	--	--	--	--	--	--	--	--	--	--
Cluster-13593.951	0	1712.86	-13.046	2.0728e-25	4.394e-23	1710	1024043752	KZV46771.1	551	1.6e-53	DNA binding protein [Dorcoceras hygrometricum]	XM_009403552.2	XM_009403552	188	7.46077e-92	PREDICTED: Musa acuminata subsp. malaccensis AT-hook motif nuclear-localized protein 20-like (LOC103985745), mRNA	--	--	--	--	Q8GWQ2	319	4.8e-28	AT-hook motif nuclear-localized protein 20 OS=Arabidopsis thaliana OX=3702 GN=AHL20 PE=2 SV=1	--	--	--	--	--	--	--	--	--	--
Cluster-13593.11211	1278.59	1.74322	9.4922	2.2319e-25	4.681e-23	665	1276271549	PIN26937.1	251	3.8e-19	hypothetical protein CDL12_00294 [Handroanthus impetiginosus]	--	--	--	--	--	K02639	petF	ferredoxin	http://www.genome.jp/dbget-bin/www_bget?ko:K02639	Q43517	229	5.1e-18	Ferredoxin-1, chloroplastic OS=Solanum lycopersicum OX=4081 GN=SEND33 PE=2 SV=1	PF00111	2Fe-2S iron-sulfur cluster binding domain	GO:0006118	obsolete electron transport	GO:0051536//GO:0009055	iron-sulfur cluster binding//electron transfer activity	--	--	--	--
Cluster-13593.4326	618.087	43.7108	3.8254	2.2304e-25	4.681e-23	2247	661894390	CDP01389.1	1623	1e-177	unnamed protein product [Coffea canephora]	--	--	--	--	--	K18592	GGT1_5, CD224	gamma-glutamyltranspeptidase / glutathione hydrolase / leukotriene-C4 hydrolase	http://www.genome.jp/dbget-bin/www_bget?ko:K18592	Q8VYW6	969	2.7e-103	Glutathione hydrolase 1 OS=Arabidopsis thaliana OX=3702 GN=GGT1 PE=2 SV=1	--	--	--	--	--	--	--	--	KOG2410	Gamma-glutamyltransferase
Cluster-13593.2609	521.046	5914.3	-3.5042	2.3885e-25	4.9829e-23	1799	848878597	XP_012839719.1	297	4.8e-24	PREDICTED: alpha carbonic anhydrase 1, chloroplastic [Erythranthe guttata]	XM_011096023.2	XM_011096023	59	4.03608e-20	PREDICTED: Sesamum indicum alpha carbonic anhydrase 1, chloroplastic (LOC105174058), mRNA	K01674	cah	carbonic anhydrase	http://www.genome.jp/dbget-bin/www_bget?ko:K01674	O04846	152	1.2e-08	Alpha carbonic anhydrase 1, chloroplastic OS=Arabidopsis thaliana OX=3702 GN=ACA1 PE=1 SV=2	--	--	--	--	--	--	--	--	--	--
Cluster-13593.11277	18944.4	3090.07	2.616	2.8415e-25	5.8968e-23	5577	1593541857	QBM79462.1	1277	3.4e-137	MATE32 [Rehmannia glutinosa]	XM_011071682.2	XM_011071682	315	6.21032e-162	PREDICTED: Sesamum indicum 40S ribosomal protein S2-4-like (LOC105155749), mRNA	K03327	TC.MATE, SLC47A, norM, mdtK, dinF	multidrug resistance protein, MATE family	http://www.genome.jp/dbget-bin/www_bget?ko:K03327	Q8W488	1083	4e-116	Protein DETOXIFICATION 21 OS=Arabidopsis thaliana OX=3702 GN=DTX21 PE=1 SV=1	PF01554//PF00333//PF03719	MatE//Ribosomal protein S5, N-terminal domain//Ribosomal protein S5, C-terminal domain	GO:0006810//GO:0042254//GO:0006412//GO:0055085	transport//ribosome biogenesis//translation//transmembrane transport	GO:0003723//GO:0003735//GO:0015297//GO:0042910	RNA binding//structural constituent of ribosome//antiporter activity//xenobiotic transmembrane transporter activity	GO:0016020//GO:0005840	membrane//ribosome	KOG0877	40S ribosomal protein S2/30S ribosomal protein S5
Cluster-13593.5244	1335.53	3.3349	8.653	3.782e-25	7.8074e-23	4540	848898389	XP_012849309.1	2347	2.3e-261	PREDICTED: ABC transporter B family member 9-like isoform X2 [Erythranthe guttata]	XM_009414902.2	XM_009414902	53	2.22915e-16	PREDICTED: Musa acuminata subsp. malaccensis putative multidrug resistance protein (LOC103994537), mRNA	K05658	ABCB1, CD243	ATP-binding cassette, subfamily B (MDR/TAP), member 1	http://www.genome.jp/dbget-bin/www_bget?ko:K05658	Q9M0M2	1789	4.5e-198	ABC transporter B family member 9 OS=Arabidopsis thaliana OX=3702 GN=ABCB9 PE=3 SV=2	PF06414//PF00664//PF03193//PF00503//PF00005//PF13304	Zeta toxin//ABC transporter transmembrane region//RsgA GTPase//G-protein alpha subunit//ABC transporter//AAA domain, putative AbiEii toxin, Type IV TA system	GO:0006810//GO:0007186//GO:0055085	transport//G protein-coupled receptor signaling pathway//transmembrane transport	GO:0031683//GO:0019001//GO:0003924//GO:0005524//GO:0016887//GO:0016301//GO:0042626//GO:0005525	G-protein beta/gamma-subunit complex binding//guanyl nucleotide binding//GTPase activity//ATP binding//ATPase activity//kinase activity//ATPase-coupled transmembrane transporter activity//GTP binding	GO:0016021	integral component of membrane	--	--
Cluster-13593.20773	51.7915	429.76	-3.0499	3.8103e-25	7.8247e-23	2638	747080076	XP_011087274.1	1391	9.7e-151	U-box domain-containing protein 38-like [Sesamum indicum]	LR031576.1	LR031576	51	1.66737e-15	Brassica rapa genome, scaffold: A04	--	--	--	--	Q9FL17	573	2.6e-57	U-box domain-containing protein 40 OS=Arabidopsis thaliana OX=3702 GN=PUB40 PE=2 SV=2	PF00514//PF01602//PF04564	Armadillo/beta-catenin-like repeat//Adaptin N terminal region//U-box domain	GO:0016192//GO:0016567//GO:0006886	vesicle-mediated transport//protein ubiquitination//intracellular protein transport	GO:0005515//GO:0004842	protein binding//ubiquitin-protein transferase activity	GO:0030117	membrane coat	--	--
Cluster-13593.6762	881.545	65.2162	3.7532	5.2623e-25	1.0751e-22	3191	747081136	XP_011087842.1	1167	1.1e-124	BRASSINOSTEROID INSENSITIVE 1-associated receptor kinase 1 [Sesamum indicum]	XM_004965159.3	XM_004965159	37	1.22524e-07	PREDICTED: Setaria italica LRR receptor kinase SERL2 (LOC101767451), mRNA	--	--	--	--	Q6Z4U4	1158	4.6e-125	LRR receptor kinase BAK1 OS=Oryza sativa subsp. japonica OX=39947 GN=BAK1 PE=1 SV=1	PF00069//PF07714//PF02935//PF13855//PF00560//PF14369	Protein kinase domain//Protein tyrosine and serine/threonine kinase//Cytochrome c oxidase subunit VIIc//Leucine rich repeat//Leucine Rich Repeat//zinc-ribbon	GO:0006468//GO:0006123	protein phosphorylation//mitochondrial electron transport, cytochrome c to oxygen	GO:0005524//GO:0061630//GO:0005515//GO:0004129//GO:0004672	ATP binding//ubiquitin protein ligase activity//protein binding//cytochrome-c oxidase activity//protein kinase activity	GO:0045277	respiratory chain complex IV	--	--
Cluster-13593.9299	2213.7	10.683	7.6925	5.8052e-25	1.1799e-22	1285	1387830212	PWA93672.1	223	1.3e-15	proton gradient regulation 5 [Artemisia annua]	AB218880.1	AB218880	44	6.24344e-12	Portulaca oleracea mRNA for PGR5, complete cds	--	--	--	--	Q9SL05	202	1.3e-14	Protein PROTON GRADIENT REGULATION 5, chloroplastic OS=Arabidopsis thaliana OX=3702 GN=PGR5 PE=1 SV=1	PF10158	Tumour suppressor protein	GO:0032418	lysosome localization	--	--	--	--	--	--
Cluster-13593.11407	9768.41	0.32122	14.886	6.2909e-25	1.272e-22	1268	1208522464	OWM77309.1	804	5.4e-83	hypothetical protein CDL15_Pgr028946 [Punica granatum]	XM_012992599.1	XM_012992599	217	4.16214e-108	PREDICTED: Erythranthe guttatus auxin-binding protein ABP19a-like (LOC105968011), mRNA	--	--	--	--	Q9ZRA4	735	2.1e-76	Auxin-binding protein ABP19a OS=Prunus persica OX=3760 GN=ABP19A PE=3 SV=1	PF00190//PF07847	Cupin//PCO_ADO	GO:0055114	oxidation-reduction process	GO:0045735//GO:0016702	nutrient reservoir activity//oxidoreductase activity, acting on single donors with incorporation of molecular oxygen, incorporation of two atoms of oxygen	--	--	--	--
Cluster-13593.12123	636.801	2.82961	7.8535	6.6966e-25	1.3471e-22	3450	747045856	XP_011096361.1	3724	0	FT-interacting protein 1 [Sesamum indicum]	XM_011098059.2	XM_011098059	766	0	PREDICTED: Sesamum indicum FT-interacting protein 1 (LOC105175573), mRNA	--	--	--	--	Q60EW9	2329	8.2e-261	FT-interacting protein 7 OS=Oryza sativa subsp. japonica OX=39947 GN=FTIP7 PE=1 SV=1	--	--	--	--	--	--	--	--	--	--
Cluster-13593.11064	21393.1	793.652	4.7525	6.7528e-25	1.3515e-22	2865	1279093775	XP_022849218.1	1948	2.7e-215	glutamine synthetase leaf isozyme, chloroplastic [Olea europaea var. sylvestris]	XM_011092522.2	XM_011092522	552	0	PREDICTED: Sesamum indicum glutamine synthetase leaf isozyme, chloroplastic (LOC105171412), transcript variant X2, mRNA	K01915	glnA, GLUL	glutamine synthetase	http://www.genome.jp/dbget-bin/www_bget?ko:K01915	O22506	1874	3.9e-208	Glutamine synthetase, chloroplastic OS=Daucus carota OX=4039 GN=GLN2 PE=2 SV=1	PF00120//PF03951	Glutamine synthetase, catalytic domain//Glutamine synthetase, beta-Grasp domain	GO:0006542//GO:0009252//GO:0006807	glutamine biosynthetic process//peptidoglycan biosynthetic process//nitrogen compound metabolic process	GO:0004356	glutamate-ammonia ligase activity	--	--	KOG0683	Glutamine synthetase
Cluster-13593.20774	1.63091	527.573	-8.4757	7.4016e-25	1.4739e-22	1662	747090964	XP_011093194.1	753	5.8e-77	AT-hook motif nuclear-localized protein 22-like [Sesamum indicum]	XM_012974494.1	XM_012974494	147	4.48682e-69	PREDICTED: Erythranthe guttatus AT-hook motif nuclear-localized protein 22-like (LOC105951104), mRNA	--	--	--	--	O22130	551	5.9e-55	AT-hook motif nuclear-localized protein 22 OS=Arabidopsis thaliana OX=3702 GN=AHL22 PE=1 SV=1	--	--	--	--	--	--	--	--	--	--
Cluster-13593.9134	6996.78	0.306804	14.405	7.7707e-25	1.5397e-22	387	--	--	--	--	--	--	--	--	--	--	--	--	--	--	--	--	--	--	--	--	--	--	--	--	--	--	--	--
Cluster-13593.1517	188.034	4593.31	-4.612	1.0592e-24	2.0881e-22	4538	1023998374	KZV28649.1	1044	2.9e-110	scarecrow-like protein 9 [Dorcoceras hygrometricum]	XM_012980470.1	XM_012980470	72	6.10809e-27	PREDICTED: Erythranthe guttatus uncharacterized LOC105956617 (LOC105956617), mRNA	--	--	--	--	Q9XE58	759	1.2e-78	Scarecrow-like protein 14 OS=Arabidopsis thaliana OX=3702 GN=SCL14 PE=2 SV=2	PF02249//PF00993	Methyl-coenzyme M reductase alpha subunit, C-terminal domain//Class II histocompatibility antigen, alpha domain	GO:0019882//GO:0006955//GO:0015948//GO:0046656	antigen processing and presentation//immune response//methanogenesis//folic acid biosynthetic process	GO:0050524	coenzyme-B sulfoethylthiotransferase activity	GO:0042613//GO:0016020	MHC class II protein complex//membrane	--	--
Cluster-13593.15480	445.396	7.57907	5.8617	1.154e-24	2.2637e-22	1509	848869142	XP_012835197.1	366	4e-32	PREDICTED: protein YLS3-like isoform X2 [Erythranthe guttata]	--	--	--	--	--	--	--	--	--	O64864	258	5e-21	Protein YLS3 OS=Arabidopsis thaliana OX=3702 GN=YLS3 PE=2 SV=1	PF00975	Thioesterase domain	GO:0009058	biosynthetic process	GO:0016788	hydrolase activity, acting on ester bonds	--	--	--	--
Cluster-13593.10351	1725.71	17.0538	6.6605	1.3652e-24	2.6648e-22	2821	1600664783	TEY47139.1	999	3e-105	homeobox-leucine zipper protein [Salvia splendens]	XM_011093419.2	XM_011093419	403	0	PREDICTED: Sesamum indicum homeobox-leucine zipper protein ANTHOCYANINLESS 2 (LOC105172078), mRNA	K09338	HD-ZIP	homeobox-leucine zipper protein	http://www.genome.jp/dbget-bin/www_bget?ko:K09338	Q0WV12	870	1e-91	Homeobox-leucine zipper protein ANTHOCYANINLESS 2 OS=Arabidopsis thaliana OX=3702 GN=ANL2 PE=2 SV=1	PF01852	START domain	--	--	GO:0008289	lipid binding	--	--	--	--
Cluster-13593.3742	19.2166	1887.32	-6.6028	1.3735e-24	2.6677e-22	6191	971577125	XP_015158373.1	1194	1.6e-127	PREDICTED: uncharacterized protein LOC102581026 [Solanum tuberosum]	--	--	--	--	--	--	--	--	--	Q9T048	640	1e-64	Disease resistance protein At4g27190 OS=Arabidopsis thaliana OX=3702 GN=At4g27190 PE=2 SV=1	PF00931//PF06008//PF13855	NB-ARC domain//Laminin Domain I//Leucine rich repeat	GO:0007165//GO:0030155//GO:0045995//GO:0030334	signal transduction//regulation of cell adhesion//regulation of embryonic development//regulation of cell migration	GO:0005515//GO:0005102//GO:0043531	protein binding//signaling receptor binding//ADP binding	--	--	--	--
Cluster-13593.11162	51992.5	52.3093	9.9555	1.4191e-24	2.7428e-22	2124	1109258457	XP_019153228.1	912	2.7e-95	PREDICTED: chlorophyll a-b binding protein P4, chloroplastic [Ipomoea nil]	BT056180.2	BT056180	210	5.4818e-104	Zea mays full-length cDNA clone ZM_BFb0066M21 mRNA, complete cds	K08910	LHCA4	light-harvesting complex I chlorophyll a/b binding protein 4	http://www.genome.jp/dbget-bin/www_bget?ko:K08910	P27521	823	2.2e-86	Chlorophyll a-b binding protein 4, chloroplastic OS=Arabidopsis thaliana OX=3702 GN=LHCA4 PE=1 SV=1	--	--	--	--	--	--	--	--	--	--
Cluster-13593.21767	21.614	704.101	-5.02	1.6013e-24	3.0798e-22	1306	747044760	XP_011090658.1	981	1.7e-103	vestitone reductase isoform X2 [Sesamum indicum]	XM_002278838.3	XM_002278838	53	6.30341e-17	PREDICTED: Vitis vinifera vestitone reductase-like (LOC109121428), mRNA	--	--	--	--	Q40316	740	5.6e-77	Vestitone reductase OS=Medicago sativa OX=3879 PE=1 SV=1	PF01370//PF01073//PF02662	NAD dependent epimerase/dehydratase family//3-beta hydroxysteroid dehydrogenase/isomerase family//Methyl-viologen-reducing hydrogenase, delta subunit	GO:0008210//GO:0008209//GO:0055114//GO:0008207//GO:0006694	estrogen metabolic process//androgen metabolic process//oxidation-reduction process//C21-steroid hormone metabolic process//steroid biosynthetic process	GO:0003824//GO:0003854//GO:0016616//GO:0050662	catalytic activity//3-beta-hydroxy-delta5-steroid dehydrogenase activity//oxidoreductase activity, acting on the CH-OH group of donors, NAD or NADP as acceptor//obsolete coenzyme binding	--	--	--	--
Cluster-13593.14204	1788.31	21.6258	6.3706	1.6307e-24	3.1212e-22	3137	1315967543	GAY40611.1	2379	3.1e-265	hypothetical protein CUMW_053320 [Citrus unshiu]	XM_012992667.1	XM_012992667	168	1.8123e-80	PREDICTED: Erythranthe guttatus protein NRT1/ PTR FAMILY 6.1 (LOC105968060), mRNA	--	--	--	--	Q9LYR6	2205	1.8e-246	Protein NRT1/ PTR FAMILY 6.1 OS=Arabidopsis thaliana OX=3702 GN=NPF6.1 PE=2 SV=1	PF07690//PF05052//PF00854	Major Facilitator Superfamily//MerE protein//POT family	GO:0055085//GO:0015694	transmembrane transport//mercury ion transport	GO:0015097//GO:0022857	mercury ion transmembrane transporter activity//transmembrane transporter activity	GO:0016020	membrane	--	--
Cluster-13593.7893	12.8153	1347.32	-6.7086	1.7914e-24	3.4122e-22	2628	1276262082	PIN18833.1	803	1.5e-82	hypothetical protein CDL12_08500 [Handroanthus impetiginosus]	XM_011084459.2	XM_011084459	189	3.21057e-92	PREDICTED: Sesamum indicum protein LIGHT-DEPENDENT SHORT HYPOCOTYLS 10 (LOC105165443), mRNA	--	--	--	--	Q9S7R3	629	8.4e-64	Protein LIGHT-DEPENDENT SHORT HYPOCOTYLS 10 OS=Arabidopsis thaliana OX=3702 GN=LSH10 PE=1 SV=1	--	--	--	--	--	--	--	--	--	--
Cluster-13593.1172	5.25977	543.474	-6.7121	1.8166e-24	3.4437e-22	3400	747045119	XP_011092453.1	1541	5e-168	U-box domain-containing protein 33 [Sesamum indicum]	--	--	--	--	--	--	--	--	--	Q8GUH1	1236	4.5e-134	U-box domain-containing protein 33 OS=Arabidopsis thaliana OX=3702 GN=PUB33 PE=2 SV=2	PF00901//PF07714//PF03114//PF10473//PF04564//PF00069//PF13851//PF11108//PF02932	Orbivirus outer capsid protein VP5//Protein tyrosine and serine/threonine kinase//BAR domain//Leucine-rich repeats of kinetochore protein Cenp-F/LEK1//U-box domain//Protein kinase domain//Growth-arrest specific micro-tubule binding//Viral glycoprotein L//Neurotransmitter-gated ion-channel transmembrane region	GO:0048870//GO:0016567//GO:0006811//GO:0019064//GO:0006468	cell motility//protein ubiquitination//ion transport//fusion of virus membrane with host plasma membrane//protein phosphorylation	GO:0004672//GO:0008134//GO:0070840//GO:0005515//GO:0005524//GO:0004842//GO:0042803//GO:0005198	protein kinase activity//transcription factor binding//dynein complex binding//protein binding//ATP binding//ubiquitin-protein transferase activity//protein homodimerization activity//structural molecule activity	GO:0016021//GO:0019028//GO:0031514//GO:0005667//GO:0005737	integral component of membrane//viral capsid//motile cilium//transcription regulator complex//cytoplasm	--	--
Cluster-13593.5566	411.511	39.4517	3.3824	1.8801e-24	3.5469e-22	1792	1276231381	PIM97219.1	374	5.6e-33	hypothetical protein CDL12_30313 [Handroanthus impetiginosus]	--	--	--	--	--	--	--	--	--	--	--	--	--	--	--	--	--	--	--	--	--	--	--
Cluster-13593.9770	821.125	5.44629	7.2416	2.3869e-24	4.4815e-22	3346	1276241005	PIN02334.1	2348	1.3e-261	Transcription factor HEX [Handroanthus impetiginosus]	XM_028383852.1	XM_028383852	204	1.8804e-100	PREDICTED: Glycine soja homeobox-leucine zipper protein ANTHOCYANINLESS 2-like (LOC114418487), transcript variant X2, mRNA	K09338	HD-ZIP	homeobox-leucine zipper protein	http://www.genome.jp/dbget-bin/www_bget?ko:K09338	Q0WV12	1973	1.5e-219	Homeobox-leucine zipper protein ANTHOCYANINLESS 2 OS=Arabidopsis thaliana OX=3702 GN=ANL2 PE=2 SV=1	PF00046//PF01852//PF05920	Homeodomain//START domain//Homeobox KN domain	GO:0006355	regulation of transcription, DNA-templated	GO:0008289//GO:0003677	lipid binding//DNA binding	--	--	--	--
Cluster-13593.11728	546.58	10.8489	5.6452	2.533e-24	4.7333e-22	798	1276250156	PIN09120.1	527	4.5e-51	hypothetical protein CDL12_18296 [Handroanthus impetiginosus]	--	--	--	--	--	--	--	--	--	Q9SSK5	263	7e-22	MLP-like protein 43 OS=Arabidopsis thaliana OX=3702 GN=MLP43 PE=1 SV=1	PF00407	Pathogenesis-related protein Bet v 1 family	GO:0006952	defense response	--	--	--	--	--	--
Cluster-13593.11446	13524.3	448.116	4.9154	4.0353e-24	7.5051e-22	2325	747078374	XP_011086346.1	1755	5.3e-193	phosphoglycerate kinase, chloroplastic [Sesamum indicum]	XM_012986427.1	XM_012986427	352	0	PREDICTED: Erythranthe guttatus phosphoglycerate kinase, chloroplastic-like (LOC105962146), mRNA	K00927	PGK, pgk	phosphoglycerate kinase	http://www.genome.jp/dbget-bin/www_bget?ko:K00927	Q42961	1732	9.3e-192	Phosphoglycerate kinase, chloroplastic OS=Nicotiana tabacum OX=4097 PE=2 SV=1	PF00162	Phosphoglycerate kinase	GO:0015976//GO:0006094//GO:0006096//GO:0016310	carbon utilization//gluconeogenesis//glycolytic process//phosphorylation	GO:0004618	phosphoglycerate kinase activity	--	--	KOG1367	3-phosphoglycerate kinase
Cluster-13593.7222	845.598	2.28805	8.4939	4.3662e-24	8.0824e-22	2959	747097197	XP_011096553.1	1820	2e-200	potassium channel KAT3 [Sesamum indicum]	XM_012986767.1	XM_012986767	399	0	PREDICTED: Erythranthe guttatus potassium channel KAT3 (LOC105962463), mRNA	--	--	--	--	Q38849	1670	1.8e-184	Potassium channel KAT2 OS=Arabidopsis thaliana OX=3702 GN=KAT2 PE=1 SV=3	PF12242//PF00023//PF13606//PF04995//PF00520	NAD(P)H binding domain of trans-2-enoyl-CoA reductase//Ankyrin repeat//Ankyrin repeat//Heme exporter protein D (CcmD)//Ion transport protein	GO:0055114//GO:0006811//GO:0015886//GO:0017004//GO:0055085	oxidation-reduction process//ion transport//heme transport//cytochrome complex assembly//transmembrane transport	GO:0005216//GO:0005515//GO:0016491	ion channel activity//protein binding//oxidoreductase activity	GO:0016021//GO:0016020	integral component of membrane//membrane	--	--
Cluster-13593.899	0.643435	1884.8	-11.351	4.5261e-24	8.3393e-22	2528	747070718	XP_011082193.1	1353	2.4e-146	ABC transporter G family member 14 [Sesamum indicum]	XM_010055704.2	XM_010055704	204	1.41597e-100	PREDICTED: Eucalyptus grandis ABC transporter G family member 14 (LOC104442320), mRNA	--	--	--	--	Q9C6W5	1240	1.1e-134	ABC transporter G family member 14 OS=Arabidopsis thaliana OX=3702 GN=ABCG14 PE=2 SV=1	PF13304//PF00005//PF03193//PF12679//PF03266//PF01695//PF03205//PF01061	AAA domain, putative AbiEii toxin, Type IV TA system//ABC transporter//RsgA GTPase//ABC-2 family transporter protein//NTPase//IstB-like ATP binding protein//Molybdopterin guanine dinucleotide synthesis protein B//ABC-2 type transporter	GO:0055085//GO:0006777	transmembrane transport//Mo-molybdopterin cofactor biosynthetic process	GO:0005524//GO:0003924//GO:0098519//GO:0005525//GO:0016887	ATP binding//GTPase activity//nucleotide phosphatase activity, acting on free nucleotides//GTP binding//ATPase activity	GO:0016020	membrane	KOG0061	Transporter, ABC superfamily (Breast cancer resistance protein)
Cluster-14174.0	245.935	4.09264	5.888	4.81e-24	8.8211e-22	1333	747047929	XP_011069952.1	499	1.3e-47	myb-related protein 306 [Sesamum indicum]	XM_011071650.2	XM_011071650	176	2.71249e-85	PREDICTED: Sesamum indicum myb-related protein 306 (LOC105155728), mRNA	K09422	MYBP	myb proto-oncogene protein, plant	http://www.genome.jp/dbget-bin/www_bget?ko:K09422	B3VTV7	493	2.5e-48	Transcription factor MYB60 OS=Vitis vinifera OX=29760 GN=MYB60 PE=2 SV=1	--	--	--	--	--	--	--	--	--	--
Cluster-13593.8783	1282.74	0	12.919	4.8444e-24	8.8431e-22	1953	747101763	XP_011099021.1	622	1.1e-61	transcription factor TCP5-like [Sesamum indicum]	XM_012996261.1	XM_012996261	90	2.56735e-37	PREDICTED: Erythranthe guttatus transcription factor TCP13-like (LOC105971404), mRNA	--	--	--	--	Q9S7W5	320	4.2e-28	Transcription factor TCP13 OS=Arabidopsis thaliana OX=3702 GN=TCP13 PE=1 SV=1	--	--	--	--	--	--	--	--	--	--
Cluster-13593.8148	1769.26	0.306804	12.421	4.9782e-24	9.0454e-22	2481	747051776	XP_011071980.1	1657	1.3e-181	cytochrome P450 71A6-like [Sesamum indicum]	--	--	--	--	--	--	--	--	--	O04164	1405	8.2e-154	Cytochrome P450 71A6 (Fragment) OS=Nepeta racemosa OX=54731 GN=CYP71A6 PE=2 SV=1	PF00067	Cytochrome P450	GO:0055114	oxidation-reduction process	GO:0016705//GO:0020037//GO:0005506	oxidoreductase activity, acting on paired donors, with incorporation or reduction of molecular oxygen//heme binding//iron ion binding	--	--	--	--
Cluster-13593.19492	56.549	3701.03	-6.0329	5.0733e-24	9.1758e-22	4216	1375965030	AVW89188.1	2151	1.2e-238	kaurene synthase 3 [Andrographis paniculata]	KY979590.1	KY979590	1260	0	Andrographis paniculata kaurene synthase 3 (KS3) mRNA, complete cds	K04121	E4.2.3.19	ent-kaurene synthase	http://www.genome.jp/dbget-bin/www_bget?ko:K04121	G3CCC1	902	3e-95	Cis-abienol synthase, chloroplastic OS=Nicotiana tabacum OX=4097 GN=ABS PE=1 SV=1	PF00432//PF01397//PF03936	Prenyltransferase and squalene oxidase repeat//Terpene synthase, N-terminal domain//Terpene synthase family, metal binding domain	--	--	GO:0000287//GO:0010333//GO:0016829//GO:0003824	magnesium ion binding//terpene synthase activity//lyase activity//catalytic activity	--	--	--	--
Cluster-13593.757	26.6015	337.125	-3.6623	6.2265e-24	1.121e-21	5555	747055523	XP_011074003.1	4072	0	type I inositol polyphosphate 5-phosphatase 12 isoform X2 [Sesamum indicum]	XM_009760147.1	XM_009760147	380	0	PREDICTED: Nicotiana sylvestris type I inositol 1,4,5-trisphosphate 5-phosphatase 12-like (LOC104211138), transcript variant X2, mRNA	--	--	--	--	O80560	3333	0	Type I inositol polyphosphate 5-phosphatase 12 OS=Arabidopsis thaliana OX=3702 GN=IP5P12 PE=1 SV=2	PF00201//PF08106	UDP-glucoronosyl and UDP-glucosyl transferase//Formaecin family	GO:0042381//GO:0042742	hemolymph coagulation//defense response to bacterium	GO:0016758	transferase activity, transferring hexosyl groups	--	--	--	--
Cluster-13593.12169	1968.12	11.178	7.4619	7.4708e-24	1.3389e-21	1003	604346296	EYU44759.1	413	9.4e-38	hypothetical protein MIMGU_mgv1a014490mg [Erythranthe guttata]	--	--	--	--	--	K02935	RP-L7, MRPL12, rplL	large subunit ribosomal protein L7/L12	http://www.genome.jp/dbget-bin/www_bget?ko:K02935	P24929	384	8.2e-36	50S ribosomal protein L12, chloroplastic OS=Nicotiana tabacum OX=4097 GN=RPL12 PE=1 SV=1	PF00542//PF00237//PF16320	Ribosomal protein L7/L12 C-terminal domain//Ribosomal protein L22p/L17e//Ribosomal protein L7/L12 dimerisation domain	GO:0042254//GO:0006412	ribosome biogenesis//translation	GO:0003735	structural constituent of ribosome	GO:0005840	ribosome	--	--
Cluster-13593.6170	1000.17	2.36754	8.7143	8.2014e-24	1.4632e-21	1000	747079870	XP_011087163.1	259	6.7e-20	uncharacterized protein LOC105168720 [Sesamum indicum]	--	--	--	--	--	--	--	--	--	--	--	--	--	--	--	--	--	--	--	--	--	--	--
Cluster-13593.21770	0	5596.99	-14.754	8.8699e-24	1.5754e-21	1707	1600632145	TEY18325.1	586	1.4e-57	hypothetical protein Saspl_048863 [Salvia splendens]	XM_019331065.1	XM_019331065	397	0	PREDICTED: Ipomoea nil extensin-2 (LOC109181307), transcript variant X2, mRNA	--	--	--	--	--	--	--	--	PF04554//PF01022	Extensin-like region//Bacterial regulatory protein, arsR family	GO:0006355//GO:0009664//GO:0042546	regulation of transcription, DNA-templated//plant-type cell wall organization//cell wall biogenesis	GO:0005199//GO:0003700	structural constituent of cell wall//DNA-binding transcription factor activity	GO:0005618//GO:0005667	cell wall//transcription regulator complex	--	--
Cluster-13593.10877	4969.13	43.0353	6.85	9.7818e-24	1.7295e-21	2297	747084283	XP_011089543.1	1397	1.7e-151	root phototropism protein 2-like [Sesamum indicum]	--	--	--	--	--	--	--	--	--	Q682S0	1214	1.1e-131	Root phototropism protein 2 OS=Arabidopsis thaliana OX=3702 GN=RPT2 PE=1 SV=2	PF00651	BTB/POZ domain	--	--	GO:0005515	protein binding	--	--	--	--
Cluster-13593.13374	1726.67	0	13.348	9.9189e-24	1.7459e-21	714	1276245242	PIN05388.1	312	3.4e-26	hypothetical protein CDL12_22071 [Handroanthus impetiginosus]	XM_022298337.1	XM_022298337	43	1.22142e-11	PREDICTED: Momordica charantia 14 kDa proline-rich protein DC2.15-like (LOC111021385), mRNA	--	--	--	--	P14009	246	5.9e-20	14 kDa proline-rich protein DC2.15 OS=Daucus carota OX=4039 PE=2 SV=1	--	--	--	--	--	--	--	--	--	--
Cluster-13593.11522	1968.14	1.92732	10.046	1.0823e-23	1.8965e-21	2602	747078123	XP_011086216.1	2861	0	E3 ubiquitin-protein ligase COP1 [Sesamum indicum]	XM_011087914.2	XM_011087914	958	0	PREDICTED: Sesamum indicum E3 ubiquitin-protein ligase COP1 (LOC105168012), mRNA	K10143	RFWD2, COP1	E3 ubiquitin-protein ligase RFWD2	http://www.genome.jp/dbget-bin/www_bget?ko:K10143	P43254	2469	3.6e-277	E3 ubiquitin-protein ligase COP1 OS=Arabidopsis thaliana OX=3702 GN=COP1 PE=1 SV=2	PF12678//PF16685//PF04564//PF00400//PF00097	RING-H2 zinc finger domain//zinc RING finger of MSL2//U-box domain//WD domain, G-beta repeat//Zinc finger, C3HC4 type (RING finger)	GO:0016567	protein ubiquitination	GO:0005515//GO:0008270//GO:0004842//GO:0061630//GO:0046872	protein binding//zinc ion binding//ubiquitin-protein transferase activity//ubiquitin protein ligase activity//metal ion binding	--	--	--	--
Cluster-13593.10931	7661.98	46.7222	7.3549	1.2615e-23	2.2009e-21	357	--	--	--	--	--	--	--	--	--	--	--	--	--	--	--	--	--	--	PF10717	Occlusion-derived virus envelope protein ODV-E18	--	--	--	--	GO:0019031	viral envelope	--	--
Cluster-13593.7795	1544.46	1.48337	10.016	1.2713e-23	2.2082e-21	2029	1276260226	PIN17283.1	1080	8.6e-115	Triacylglycerol lipase [Handroanthus impetiginosus]	XM_028198260.1	XM_028198260	135	2.57626e-62	PREDICTED: Camellia sinensis GDSL esterase/lipase At5g33370-like (LOC114258307), mRNA	--	--	--	--	Q8LB81	914	5.8e-97	GDSL esterase/lipase At5g33370 OS=Arabidopsis thaliana OX=3702 GN=At5g33370 PE=2 SV=1	PF00657	GDSL-like Lipase/Acylhydrolase	--	--	GO:0016788	hydrolase activity, acting on ester bonds	--	--	--	--
Cluster-13593.21868	1.20854	597.605	-9.0801	1.2801e-23	2.2136e-21	2117	747044864	XP_011091228.1	827	2e-85	lysophospholipid acyltransferase LPEAT2 [Sesamum indicum]	XM_011092926.2	XM_011092926	349	0	PREDICTED: Sesamum indicum lysophospholipid acyltransferase LPEAT2 (LOC105171719), mRNA	K13510	LPCAT1_2	lysophosphatidylcholine acyltransferase / lyso-PAF acetyltransferase	http://www.genome.jp/dbget-bin/www_bget?ko:K13510	Q8S8S2	665	4.5e-68	Lysophospholipid acyltransferase LPEAT2 OS=Arabidopsis thaliana OX=3702 GN=LPEAT2 PE=1 SV=1	PF01553//PF09213//PF00832	Acyltransferase//M3//Ribosomal L39 protein	GO:0042254//GO:0006412	ribosome biogenesis//translation	GO:0003735//GO:0019956//GO:0016746	structural constituent of ribosome//chemokine binding//transferase activity, transferring acyl groups	GO:0005840	ribosome	KOG2898	Predicted phosphate acyltransferase, contains PlsC domain
Cluster-13593.8470	3036.59	150.049	4.3386	1.3501e-23	2.3246e-21	1144	1219136021	XP_021731358.1	521	3.2e-50	temperature-induced lipocalin-1-like [Chenopodium quinoa]	XM_011080293.2	XM_011080293	114	6.77249e-51	PREDICTED: Sesamum indicum temperature-induced lipocalin-1 (LOC105162288), mRNA	K03098	APOD	apolipoprotein D and lipocalin family protein	http://www.genome.jp/dbget-bin/www_bget?ko:K03098	Q9FGT8	487	1.1e-47	Temperature-induced lipocalin-1 OS=Arabidopsis thaliana OX=3702 GN=TIL PE=1 SV=1	PF03083	Sugar efflux transporter for intercellular exchange	--	--	--	--	GO:0016021	integral component of membrane	--	--
Cluster-13593.14255	34.6758	1108.7	-4.9921	1.3874e-23	2.3785e-21	1296	147807864	CAN66433.1	964	1.6e-101	hypothetical protein VITISV_027452 [Vitis vinifera]	--	--	--	--	--	--	--	--	--	Q84MB3	928	8.8e-99	1-aminocyclopropane-1-carboxylate oxidase homolog 1 OS=Arabidopsis thaliana OX=3702 GN=At1g06620 PE=2 SV=1	PF03171	2OG-Fe(II) oxygenase superfamily	GO:0055114	oxidation-reduction process	GO:0016491	oxidoreductase activity	--	--	--	--
Cluster-13593.11664	2547.56	7.3917	8.4247	1.4532e-23	2.4805e-21	1315	643731571	KDP38815.1	276	9.4e-22	hypothetical protein JCGZ_04972 [Jatropha curcas]	--	--	--	--	--	K02639	petF	ferredoxin	http://www.genome.jp/dbget-bin/www_bget?ko:K02639	P09911	244	1.8e-19	Ferredoxin-1, chloroplastic OS=Pisum sativum OX=3888 GN=PETF PE=1 SV=2	PF00111	2Fe-2S iron-sulfur cluster binding domain	GO:0006118	obsolete electron transport	GO:0009055//GO:0051536	electron transfer activity//iron-sulfur cluster binding	--	--	--	--
Cluster-13593.11585	10437.2	2.74269	11.859	1.4731e-23	2.5035e-21	1121	1276251879	PIN10458.1	860	1.5e-89	Triacylglycerol lipase [Handroanthus impetiginosus]	EU350954.1	EU350954	74	1.14167e-28	Jacaranda mimosifolia nectar protein 1 mRNA, partial cds	--	--	--	--	Q9C7N4	776	3.2e-81	GDSL esterase/lipase At1g29670 OS=Arabidopsis thaliana OX=3702 GN=At1g29670 PE=2 SV=1	--	--	--	--	--	--	--	--	--	--
Cluster-13593.812	1.38752	514.817	-8.475	1.5367e-23	2.6005e-21	1011	747079718	XP_011087078.1	427	2.2e-39	zinc finger protein 5 [Sesamum indicum]	--	--	--	--	--	K14664	ILR1	IAA-amino acid hydrolase	http://www.genome.jp/dbget-bin/www_bget?ko:K14664	Q39264	203	8e-15	Zinc finger protein 5 OS=Arabidopsis thaliana OX=3702 GN=ZFP5 PE=1 SV=1	PF00096	Zinc finger, C2H2 type	--	--	GO:0003676	nucleic acid binding	--	--	--	--
Cluster-13593.12183	2468.41	431.292	2.5171	1.5478e-23	2.6081e-21	4257	747097283	XP_011096600.1	1204	7.6e-129	transcription factor TCP2-like [Sesamum indicum]	XM_020698349.1	XM_020698349	186	2.43036e-90	PREDICTED: Sesamum indicum transcription factor TCP2-like (LOC105175742), transcript variant X3, mRNA	--	--	--	--	Q93V43	416	6.8e-39	Transcription factor TCP2 OS=Arabidopsis thaliana OX=3702 GN=TCP2 PE=1 SV=1	--	--	--	--	--	--	--	--	--	--
Cluster-13593.10130	2852.59	18.9082	7.2375	1.6515e-23	2.7709e-21	2194	747057113	XP_011074844.1	821	1e-84	photosystem II 22 kDa protein, chloroplastic [Sesamum indicum]	XM_023097214.1	XM_023097214	224	9.34703e-112	PREDICTED: Cucurbita moschata photosystem II 22 kDa protein, chloroplastic-like (LOC111455493), mRNA	K03542	psbS	photosystem II 22kDa protein	http://www.genome.jp/dbget-bin/www_bget?ko:K03542	Q9FPP4	766	9.1e-80	Photosystem II 22 kDa protein, chloroplastic OS=Solanum sogarandinum OX=52705 GN=PSBS PE=2 SV=1	--	--	--	--	--	--	--	--	--	--
Cluster-13593.11301	27933.5	1418.33	4.2997	1.9593e-23	3.2735e-21	3498	1276251261	PIN09984.1	1119	4.5e-119	Alanine aminotransferase [Handroanthus impetiginosus]	XM_012992661.1	XM_012992661	307	1.08731e-157	PREDICTED: Erythranthe guttatus glutamate--glyoxylate aminotransferase 2 (LOC105968054), transcript variant X2, mRNA	K14272	GGAT	glutamate--glyoxylate aminotransferase	http://www.genome.jp/dbget-bin/www_bget?ko:K14272	Q9S7E9	1066	2.4e-114	Glutamate--glyoxylate aminotransferase 2 OS=Arabidopsis thaliana OX=3702 GN=GGAT2 PE=1 SV=1	PF01212//PF00155	Beta-eliminating lyase//Aminotransferase class I and II	GO:0006520//GO:0009058	cellular amino acid metabolic process//biosynthetic process	GO:0030170//GO:0016829	pyridoxal phosphate binding//lyase activity	--	--	KOG0258	Alanine aminotransferase
Cluster-13593.18882	459.482	3.51156	7.0146	2.0427e-23	3.3984e-21	2699	1600667417	TEY49741.1	2342	5.3e-261	hypothetical protein Saspl_028828 [Salvia splendens]	XM_020697942.1	XM_020697942	440	0	PREDICTED: Sesamum indicum ABC transporter G family member 22-like (LOC105173968), transcript variant X3, mRNA	--	--	--	--	Q93YS4	2060	1e-229	ABC transporter G family member 22 OS=Arabidopsis thaliana OX=3702 GN=ABCG22 PE=1 SV=1	PF13304//PF00005//PF03193//PF02322//PF01061	AAA domain, putative AbiEii toxin, Type IV TA system//ABC transporter//RsgA GTPase//Cytochrome bd terminal oxidase subunit II//ABC-2 type transporter	GO:0055114	oxidation-reduction process	GO:0005524//GO:0003924//GO:0005525//GO:0016887	ATP binding//GTPase activity//GTP binding//ATPase activity	GO:0016020	membrane	--	--
Cluster-13593.7546	1158.05	0	12.772	2.2589e-23	3.7423e-21	2120	1600643321	TEY27450.1	968	8.7e-102	hypothetical protein Saspl_044250 [Salvia splendens]	XM_020692112.1	XM_020692112	192	5.54928e-94	PREDICTED: Sesamum indicum protein indeterminate-domain 5, chloroplastic-like (LOC105156147), mRNA	--	--	--	--	Q9ZUL3	788	2.5e-82	Protein indeterminate-domain 5, chloroplastic OS=Arabidopsis thaliana OX=3702 GN=IDD5 PE=1 SV=1	PF02982//PF00197	Scytalone dehydratase//Trypsin and protease inhibitor	GO:0006582	melanin metabolic process	GO:0030411//GO:0004866	scytalone dehydratase activity//endopeptidase inhibitor activity	--	--	--	--
Cluster-13593.912	0	1433.98	-12.79	2.2764e-23	3.7555e-21	1386	1276264779	PIN21138.1	1326	1.8e-143	Iron/ascorbate family oxidoreductase [Handroanthus impetiginosus]	--	--	--	--	--	--	--	--	--	Q945B6	675	2.1e-69	Probable 2-oxoglutarate-dependent dioxygenase AOP1.2 OS=Arabidopsis thaliana OX=3702 GN=AOP1.2 PE=2 SV=1	PF03171	2OG-Fe(II) oxygenase superfamily	GO:0055114	oxidation-reduction process	GO:0016491	oxidoreductase activity	--	--	--	--
Cluster-13593.11947	3453.15	60.907	5.8242	2.3637e-23	3.8832e-21	389	1173765647	XP_020551955.1	376	7.1e-34	geraniol 8-hydroxylase-like [Sesamum indicum]	--	--	--	--	--	--	--	--	--	O64636	256	2.2e-21	Cytochrome P450 76C1 OS=Arabidopsis thaliana OX=3702 GN=CYP76C1 PE=2 SV=1	PF00067	Cytochrome P450	GO:0055114	oxidation-reduction process	GO:0020037//GO:0016705//GO:0005506	heme binding//oxidoreductase activity, acting on paired donors, with incorporation or reduction of molecular oxygen//iron ion binding	--	--	--	--
Cluster-13593.11269	10141.8	0.548538	14.086	2.5611e-23	4.1901e-21	2960	1276257190	PIN14767.1	413	2.8e-37	Cytochrome P450 CYP2 subfamily [Handroanthus impetiginosus]	--	--	--	--	--	--	--	--	--	W8JIT4	224	8.7e-17	Cytochrome P450 71D2 OS=Catharanthus roseus OX=4058 GN=CYP71D2 PE=2 SV=1	PF08236//PF00067//PF00810	SRI (Set2 Rpb1 interacting) domain//Cytochrome P450//ER lumen protein retaining receptor	GO:0006554//GO:0006355//GO:0055114//GO:0006621//GO:0034968//GO:0006479	lysine catabolic process//regulation of transcription, DNA-templated//oxidation-reduction process//protein retention in ER lumen//histone lysine methylation//protein methylation	GO:0020037//GO:0018024//GO:0046923//GO:0016705//GO:0005506	heme binding//histone-lysine N-methyltransferase activity//ER retention sequence binding//oxidoreductase activity, acting on paired donors, with incorporation or reduction of molecular oxygen//iron ion binding	GO:0016021//GO:0005694//GO:0005783	integral component of membrane//chromosome//endoplasmic reticulum	--	--
Cluster-13593.19577	188.568	2.69246	6.1288	2.6903e-23	4.3834e-21	2260	1173813005	XP_011087892.2	1223	2.5e-131	metacaspase-1 [Sesamum indicum]	--	--	--	--	--	--	--	--	--	Q7XJE6	785	5.9e-82	Metacaspase-1 OS=Arabidopsis thaliana OX=3702 GN=AMC1 PE=1 SV=1	--	--	--	--	--	--	--	--	KOG1546	Metacaspase involved in regulation of apoptosis
Cluster-13593.7378	332.778	19578.7	-5.8785	2.75e-23	4.4621e-21	6524	403084372	AFR23370.1	1419	1.4e-153	beta-caryophyllene synthase [Phyla dulcis]	XM_018614647.1	XM_018614647	116	3.05574e-51	PREDICTED: Raphanus sativus uncharacterized LOC108841869 (LOC108841869), mRNA	K15803	GERD	(-)-germacrene D synthase	http://www.genome.jp/dbget-bin/www_bget?ko:K15803	J7LJN5	1419	5.2e-155	Beta-caryophyllene synthase OS=Phyla dulcis OX=542674 PE=1 SV=1	PF01397//PF01073//PF03936//PF00096//PF01370	Terpene synthase, N-terminal domain//3-beta hydroxysteroid dehydrogenase/isomerase family//Terpene synthase family, metal binding domain//Zinc finger, C2H2 type//NAD dependent epimerase/dehydratase family	GO:0008210//GO:0008209//GO:0055114//GO:0008207//GO:0006694	estrogen metabolic process//androgen metabolic process//oxidation-reduction process//C21-steroid hormone metabolic process//steroid biosynthetic process	GO:0016616//GO:0050662//GO:0016829//GO:0003824//GO:0000287//GO:0003854//GO:0003676//GO:0010333	oxidoreductase activity, acting on the CH-OH group of donors, NAD or NADP as acceptor//obsolete coenzyme binding//lyase activity//catalytic activity//magnesium ion binding//3-beta-hydroxy-delta5-steroid dehydrogenase activity//nucleic acid binding//terpene synthase activity	--	--	--	--
Cluster-13593.17720	58.3696	502.942	-3.107	3.2898e-23	5.2944e-21	2845	1276244031	PIN04510.1	456	2.7e-42	hypothetical protein CDL12_22950 [Handroanthus impetiginosus]	XM_022048049.1	XM_022048049	53	1.39142e-16	PREDICTED: Carica papaya transcription factor bHLH18-like (LOC110818982), transcript variant X4, mRNA	--	--	--	--	Q8S3F1	247	1.8e-19	Transcription factor NAI1 OS=Arabidopsis thaliana OX=3702 GN=NAI1 PE=2 SV=1	PF00010	Helix-loop-helix DNA-binding domain	--	--	GO:0046983	protein dimerization activity	--	--	--	--
Cluster-13593.787	3.10584	314.584	-6.6043	3.277e-23	5.2944e-21	3009	604302262	EYU21848.1	1496	7.4e-163	hypothetical protein MIMGU_mgv1a023991mg [Erythranthe guttata]	CP025654.1	CP025654	39	8.92566e-09	Ipomoea trifida cultivar NCNSP0306 chromosome 11	--	--	--	--	Q6L3Z4	722	1.6e-74	Putative late blight resistance protein homolog R1B-12 OS=Solanum demissum OX=50514 GN=R1B-12 PE=3 SV=2	PF13855//PF02949//PF00931//PF00004	Leucine rich repeat//7tm Odorant receptor//NB-ARC domain//ATPase family associated with various cellular activities (AAA)	GO:0007608//GO:0007187	sensory perception of smell//G protein-coupled receptor signaling pathway, coupled to cyclic nucleotide second messenger	GO:0005515//GO:0004984//GO:0005524//GO:0043531//GO:0005549	protein binding//olfactory receptor activity//ATP binding//ADP binding//odorant binding	GO:0016020	membrane	--	--
Cluster-13593.13015	906.503	4649.59	-2.3584	3.3863e-23	5.4275e-21	2528	747094162	XP_011094913.1	498	3.3e-47	aldo-keto reductase family 4 member C9 [Sesamum indicum]	XM_027317075.1	XM_027317075	68	5.6629e-25	PREDICTED: Coffea eugenioides NADPH-dependent aldo-keto reductase, chloroplastic-like (LOC113772474), mRNA	--	--	--	--	Q0PGJ6	454	1.6e-43	NADPH-dependent aldo-keto reductase, chloroplastic OS=Arabidopsis thaliana OX=3702 GN=AKR4C9 PE=1 SV=1	PF02959	HTLV Tax	GO:0045893	positive regulation of transcription, DNA-templated	--	--	--	--	KOG1577	Aldo/keto reductase family proteins
Cluster-13593.17085	6.65637	658.964	-6.6356	3.5617e-23	5.6856e-21	3765	747047254	XP_011069586.1	3391	0	putative leucine-rich repeat receptor-like serine/threonine-protein kinase At2g24130 [Sesamum indicum]	XM_012982362.1	XM_012982362	388	0	PREDICTED: Erythranthe guttatus putative leucine-rich repeat receptor-like serine/threonine-protein kinase At2g24130 (LOC105958354), mRNA	--	--	--	--	Q9ZUI0	2514	3.2e-282	Putative leucine-rich repeat receptor-like serine/threonine-protein kinase At2g24130 OS=Arabidopsis thaliana OX=3702 GN=At2g24130 PE=3 SV=1	PF00560//PF13516//PF14777//PF13855//PF07714//PF00069	Leucine Rich Repeat//Leucine Rich repeat//Cilia BBSome complex subunit 10//Leucine rich repeat//Protein tyrosine and serine/threonine kinase//Protein kinase domain	GO:0006468//GO:0060271	protein phosphorylation//cilium assembly	GO:0005524//GO:0005515//GO:0004672	ATP binding//protein binding//protein kinase activity	GO:0034464	BBSome	--	--
Cluster-13593.10471	12032.8	60.1301	7.6427	3.7537e-23	5.9679e-21	2801	1276245103	PIN05289.1	896	2.6e-93	putative dehydrogenase [Handroanthus impetiginosus]	--	--	--	--	--	--	--	--	--	Q9STF2	746	2.4e-77	Protein PLASTID TRANSCRIPTIONALLY ACTIVE 16, chloroplastic OS=Arabidopsis thaliana OX=3702 GN=PTAC16 PE=1 SV=1	PF10152//PF01370//PF13145	Subunit CCDC53 of WASH complex//NAD dependent epimerase/dehydratase family//PPIC-type PPIASE domain	--	--	GO:0003755//GO:0050662//GO:0003824	peptidyl-prolyl cis-trans isomerase activity//obsolete coenzyme binding//catalytic activity	GO:0071203	WASH complex	--	--
Cluster-13593.11345	18973.3	2.11509	13.134	3.8186e-23	6.0467e-21	1261	1269964510	XP_022732532.1	755	2.6e-77	auxin-binding protein ABP20-like [Durio zibethinus]	XM_008788410.3	XM_008788410	122	2.67336e-55	PREDICTED: Phoenix dactylifera germin-like protein 8-14 (LOC103704905), mRNA	--	--	--	--	Q9ZRA4	672	4.1e-69	Auxin-binding protein ABP19a OS=Prunus persica OX=3760 GN=ABP19A PE=3 SV=1	PF07847//PF00190	PCO_ADO//Cupin	GO:0055114	oxidation-reduction process	GO:0045735//GO:0016702	nutrient reservoir activity//oxidoreductase activity, acting on single donors with incorporation of molecular oxygen, incorporation of two atoms of oxygen	--	--	--	--
Cluster-13593.20924	104.386	809.93	-2.9539	3.946e-23	6.2234e-21	2602	747075660	XP_011084875.1	1593	3.6e-174	inactive receptor-like serine/threonine-protein kinase At2g40270 [Sesamum indicum]	--	--	--	--	--	--	--	--	--	Q9SIZ4	948	8.5e-101	Inactive receptor-like serine/threonine-protein kinase At2g40270 OS=Arabidopsis thaliana OX=3702 GN=At2g40270 PE=2 SV=2	PF15761//PF07714//PF00509//PF00069	Immortalisation up-regulated protein//Protein tyrosine and serine/threonine kinase//Haemagglutinin//Protein kinase domain	GO:0019064//GO:0006468//GO:0007165	fusion of virus membrane with host plasma membrane//protein phosphorylation//signal transduction	GO:0005524//GO:0004672//GO:0046789	ATP binding//protein kinase activity//host cell surface receptor binding	GO:0009986//GO:0005634//GO:0019031	cell surface//nucleus//viral envelope	--	--
Cluster-13180.0	10328.9	16.2376	9.3136	3.979e-23	6.2506e-21	981	297306780	BAJ08392.1	1317	1.4e-142	light harvesting chlorophyll a/b-binding protein Lhcb1 [Hordeum vulgare subsp. vulgare]	AK250765.1	AK250765	981	0	Hordeum vulgare subsp. vulgare cDNA clone: FLbaf86a12, mRNA sequence	K08912	LHCB1	light-harvesting complex II chlorophyll a/b binding protein 1	http://www.genome.jp/dbget-bin/www_bget?ko:K08912	P04784	1240	4.4e-135	Chlorophyll a-b binding protein, chloroplastic OS=Triticum aestivum OX=4565 GN=WHAB1.6 PE=3 SV=1	PF10143	2,3-bisphosphoglycerate-independent phosphoglycerate mutase	GO:0006007	glucose catabolic process	GO:0046537//GO:0003824	2,3-bisphosphoglycerate-independent phosphoglycerate mutase activity//catalytic activity	--	--	--	--
Cluster-13593.19002	174.805	2240.1	-3.6784	4.2149e-23	6.5948e-21	4233	28894443	AAO52746.1	414	3e-37	LIPLESS1 [Antirrhinum majus]	XM_028376282.1	XM_028376282	148	3.21572e-69	PREDICTED: Glycine soja floral homeotic protein APETALA 2-like (LOC114412398), transcript variant X2, mRNA	K09284	AP2	AP2-like factor, euAP2 lineage	http://www.genome.jp/dbget-bin/www_bget?ko:K09284	B8AVJ9	405	1.3e-37	APETALA2-like protein 5 OS=Oryza sativa subsp. indica OX=39946 GN=AP2-5 PE=2 SV=1	PF00847//PF01061	AP2 domain//ABC-2 type transporter	GO:0006355	regulation of transcription, DNA-templated	GO:0003700	DNA-binding transcription factor activity	GO:0005667//GO:0016020	transcription regulator complex//membrane	--	--
Cluster-13593.12216	4465.95	11.1195	8.6507	4.382e-23	6.8291e-21	3420	1276266442	PIN22536.1	1898	2e-209	Very-long-chain 3-oxoacyl-CoA synthase [Handroanthus impetiginosus]	XM_016350309.2	XM_016350309	419	0	PREDICTED: Arachis ipaensis 3-ketoacyl-CoA synthase 1 (LOC107646115), mRNA	K15397	KCS	3-ketoacyl-CoA synthase	http://www.genome.jp/dbget-bin/www_bget?ko:K15397	Q9MAM3	1604	9.6e-177	3-ketoacyl-CoA synthase 1 OS=Arabidopsis thaliana OX=3702 GN=KCS1 PE=1 SV=1	PF08138//PF08545//PF08392	Sex peptide (SP) family//3-Oxoacyl-[acyl-carrier-protein (ACP)] synthase III//FAE1/Type III polyketide synthase-like protein	GO:0006633//GO:0046008//GO:0007165//GO:0042967	fatty acid biosynthetic process//regulation of female receptivity, post-mating//signal transduction//obsolete acyl-carrier-protein biosynthetic process	GO:0016747//GO:0005179//GO:0004315	transferase activity, transferring acyl groups other than amino-acyl groups//hormone activity//3-oxoacyl-[acyl-carrier-protein] synthase activity	GO:0005576//GO:0016020//GO:0005835	extracellular region//membrane//fatty acid synthase complex	--	--
Cluster-13593.12267	2063.62	2.40007	9.749	4.6914e-23	7.2826e-21	2223	604318834	EYU30275.1	2515	3.8e-281	hypothetical protein MIMGU_mgv1a005250mg [Erythranthe guttata]	NM_001304397.1	NM_001304397	820	0	Sesamum indicum catalase isozyme 1 (LOC105178686), mRNA	K03781	katE, CAT, catB, srpA	catalase	http://www.genome.jp/dbget-bin/www_bget?ko:K03781	P17598	2469	3.1e-277	Catalase isozyme 1 OS=Gossypium hirsutum OX=3635 GN=CAT1 PE=2 SV=2	PF00199	Catalase	GO:0006804//GO:0055114//GO:0015947//GO:0006568//GO:0006979	obsolete peroxidase reaction//oxidation-reduction process//methane metabolic process//tryptophan metabolic process//response to oxidative stress	GO:0020037//GO:0004096	heme binding//catalase activity	--	--	KOG0047	Catalase
Cluster-13593.13325	853.396	35.2973	4.595	5.3992e-23	8.3485e-21	1796	1173788875	XP_011076318.2	357	5.2e-31	protein LOW PSII ACCUMULATION 2, chloroplastic [Sesamum indicum]	KF150644.2	KF150644	125	8.24181e-57	Andrographis paniculata chloroplast, complete genome	--	--	--	--	F4KDA6	240	7.3e-19	Protein LOW PSII ACCUMULATION 2, chloroplastic OS=Arabidopsis thaliana OX=3702 GN=LPA2 PE=1 SV=1	--	--	--	--	--	--	--	--	--	--
Cluster-13593.856	0	1072.29	-12.37	5.6835e-23	8.7537e-21	1331	1276240302	PIN01861.1	861	1.4e-89	hypothetical protein CDL12_25626 [Handroanthus impetiginosus]	XM_012977216.1	XM_012977216	269	5.42355e-137	PREDICTED: Erythranthe guttatus AT-hook motif nuclear-localized protein 23-like (LOC105953542), mRNA	--	--	--	--	O23620	615	1.8e-62	AT-hook motif nuclear-localized protein 23 OS=Arabidopsis thaliana OX=3702 GN=AHL23 PE=1 SV=1	--	--	--	--	--	--	--	--	--	--
Cluster-13593.21755	85.6793	3918.31	-5.5119	6.4524e-23	9.8993e-21	1796	747103109	XP_011099742.1	1672	1.7e-183	cytochrome P450 CYP82D47-like [Sesamum indicum]	--	--	--	--	--	--	--	--	--	Q9SZ46	1278	3.2e-139	Xanthotoxin 5-hydroxylase CYP82C4 OS=Arabidopsis thaliana OX=3702 GN=CYP82C4 PE=1 SV=1	PF00390//PF00067	Malic enzyme, N-terminal domain//Cytochrome P450	GO:0015976//GO:0006108//GO:0006090//GO:0006099//GO:0055114	carbon utilization//malate metabolic process//pyruvate metabolic process//tricarboxylic acid cycle//oxidation-reduction process	GO:0004471//GO:0005506//GO:0016705//GO:0020037	malate dehydrogenase (decarboxylating) (NAD+) activity//iron ion binding//oxidoreductase activity, acting on paired donors, with incorporation or reduction of molecular oxygen//heme binding	--	--	--	--
Cluster-13593.10542	1731.22	21.5788	6.3261	7.022e-23	1.0731e-20	846	747084148	XP_011089471.1	188	9.7e-12	uncharacterized protein LOC105170415 [Sesamum indicum]	--	--	--	--	--	--	--	--	--	--	--	--	--	--	--	--	--	--	--	--	--	--	--
Cluster-13593.848	0	1713.1	-13.046	7.651e-23	1.1648e-20	1321	1305230600	PKI45596.1	154	1.3e-07	hypothetical protein CRG98_033912 [Punica granatum]	--	--	--	--	--	--	--	--	--	--	--	--	--	--	--	--	--	--	--	--	--	--	--
Cluster-13593.12741	812.493	13.3573	5.9238	7.7467e-23	1.1748e-20	2152	747094018	XP_011094836.1	1243	1.1e-133	short-chain dehydrogenase TIC 32, chloroplastic [Sesamum indicum]	--	--	--	--	--	--	--	--	--	A0A078ISJ6	963	1.3e-102	Short-chain dehydrogenase TIC 32 B, chloroplastic OS=Brassica napus OX=3708 GN=TIC32B PE=3 SV=1	PF03975	CheD chemotactic sensory transduction	GO:0006807//GO:0006935	nitrogen compound metabolic process//chemotaxis	GO:0050568	protein-glutamine glutaminase activity	--	--	KOG1208	Dehydrogenases with different specificities (related to short-chain alcohol dehydrogenases)
Cluster-13593.11683	59621.5	137.114	8.7642	8.1987e-23	1.2386e-20	2288	1070974479	OEL32860.1	501	1.3e-47	Chlorophyll a-b binding protein 1B-21, chloroplastic [Dichanthelium oligosanthes]	LR215054.1	LR215054	63	3.08021e-22	Arabidopsis thaliana genome assembly, chromosome: 3	K08907	LHCA1	light-harvesting complex I chlorophyll a/b binding protein 1	http://www.genome.jp/dbget-bin/www_bget?ko:K08907	Q01667	478	2.4e-46	Chlorophyll a-b binding protein 6, chloroplastic OS=Arabidopsis thaliana OX=3702 GN=LHCA1 PE=1 SV=1	PF06422	CDR ABC transporter	GO:0006810//GO:0055085	transport//transmembrane transport	GO:0005524//GO:0042626	ATP binding//ATPase-coupled transmembrane transporter activity	GO:0016021	integral component of membrane	--	--
Cluster-13593.13143	314.518	25.6612	3.6181	8.2719e-23	1.2449e-20	2408	1600668650	TEY50927.1	809	2.7e-83	NAD+ kinase [Salvia splendens]	XM_027498800.1	XM_027498800	80	1.15043e-31	PREDICTED: Abrus precatorius NAD(H) kinase 1 (LOC113864740), mRNA	--	--	--	--	Q5JK52	735	3.9e-76	Probable NAD kinase 1 OS=Oryza sativa subsp. japonica OX=39947 GN=Os01g0957000 PE=2 SV=1	PF01513//PF11504//PF00781	ATP-NAD kinase//Colicin Ia//Diacylglycerol kinase catalytic domain	GO:0006769//GO:0006741//GO:0050829//GO:0046497//GO:0019835	nicotinamide metabolic process//NADP biosynthetic process//defense response to Gram-negative bacterium//nicotinate nucleotide metabolic process//cytolysis	GO:0016301//GO:0003951	kinase activity//NAD+ kinase activity	GO:0016021	integral component of membrane	KOG2178	Predicted sugar kinase
Cluster-13593.22318	75.1522	816.331	-3.4466	1.0401e-22	1.5593e-20	1911	747094738	XP_011095220.1	855	1e-88	uncharacterized protein LOC105174731 [Sesamum indicum]	XM_011096918.2	XM_011096918	211	1.36881e-104	PREDICTED: Sesamum indicum uncharacterized LOC105174731 (LOC105174731), mRNA	--	--	--	--	Q700D9	254	1.9e-20	Putative Myb family transcription factor At1g14600 OS=Arabidopsis thaliana OX=3702 GN=At1g14600 PE=2 SV=2	PF08214	Histone acetylation protein	GO:0016573//GO:0006355//GO:0042967	histone acetylation//regulation of transcription, DNA-templated//obsolete acyl-carrier-protein biosynthetic process	GO:0004402	histone acetyltransferase activity	GO:0000123	histone acetyltransferase complex	--	--
Cluster-13593.11259	1791.79	117.412	3.9308	1.103e-22	1.6474e-20	1762	747101521	XP_011098895.1	411	2.8e-37	50S ribosomal protein L27, chloroplastic [Sesamum indicum]	XM_012988928.1	XM_012988928	124	2.90708e-56	PREDICTED: Erythranthe guttatus 50S ribosomal protein L27, chloroplastic (LOC105964415), mRNA	--	--	--	--	P82190	379	5.5e-35	50S ribosomal protein L27, chloroplastic OS=Spinacia oleracea OX=3562 GN=RPL27 PE=1 SV=2	PF01016	Ribosomal L27 protein	GO:0006412//GO:0042254	translation//ribosome biogenesis	GO:0003735	structural constituent of ribosome	GO:0005840	ribosome	--	--
Cluster-13593.900	0	1000.19	-12.27	1.1289e-22	1.6797e-20	1871	747103109	XP_011099742.1	1685	5.6e-185	cytochrome P450 CYP82D47-like [Sesamum indicum]	AK366696.1	AK366696	35	9.22253e-07	Hordeum vulgare subsp. vulgare mRNA for predicted protein, complete cds, clone: NIASHv2045N19	--	--	--	--	O49394	1293	6e-141	Xanthotoxin 5-hydroxylase CYP82C2 OS=Arabidopsis thaliana OX=3702 GN=CYP82C2 PE=1 SV=2	PF00067	Cytochrome P450	GO:0055114	oxidation-reduction process	GO:0016705//GO:0020037//GO:0005506	oxidoreductase activity, acting on paired donors, with incorporation or reduction of molecular oxygen//heme binding//iron ion binding	--	--	--	--
Cluster-13593.1629	36.1426	2357.51	-6.0261	1.1359e-22	1.6838e-20	1773	747084347	XP_011089579.1	1676	5.8e-184	LOW QUALITY PROTEIN: protein ASPARTIC PROTEASE IN GUARD CELL 2 [Sesamum indicum]	XM_012978138.1	XM_012978138	495	0	PREDICTED: Erythranthe guttatus protein ASPARTIC PROTEASE IN GUARD CELL 2 (LOC105954469), mRNA	--	--	--	--	Q9LHE3	1346	4.1e-147	Protein ASPARTIC PROTEASE IN GUARD CELL 2 OS=Arabidopsis thaliana OX=3702 GN=ASPG2 PE=2 SV=1	PF00424	REV protein (anti-repression trans-activator protein)	GO:0006355	regulation of transcription, DNA-templated	GO:0003700	DNA-binding transcription factor activity	GO:0005667//GO:0042025	transcription regulator complex//host cell nucleus	--	--
Cluster-13593.10488	5873.32	86.5783	6.0829	1.1693e-22	1.7268e-20	1899	747054122	XP_011073254.1	577	1.7e-56	ACT domain-containing protein ACR11-like [Sesamum indicum]	XM_023142704.1	XM_023142704	106	3.18227e-46	PREDICTED: Cucurbita maxima ACT domain-containing protein ACR11-like (LOC111493096), mRNA	--	--	--	--	Q9FZ47	402	1.3e-37	ACT domain-containing protein ACR11 OS=Arabidopsis thaliana OX=3702 GN=ACR11 PE=1 SV=1	--	--	--	--	--	--	--	--	--	--
Cluster-13593.12997	0	3273.46	-13.98	1.2685e-22	1.8663e-20	1446	747079177	XP_011086776.1	767	1.2e-78	flavonoid 3',5'-methyltransferase-like isoform X1 [Sesamum indicum]	KJ780360.1	KJ780360	67	1.15434e-24	Curcuma longa coffee acyl coenzyme A-3-O-methyl transferase mRNA, complete cds	--	--	--	--	C7AE94	685	1.5e-70	Flavonoid 3',5'-methyltransferase OS=Vitis vinifera OX=29760 GN=FAOMT PE=1 SV=1	PF02402//PF01596//PF04816//PF02390	Lysis protein//O-methyltransferase//tRNA (adenine(22)-N(1))-methyltransferase//Putative methyltransferase	GO:0009405//GO:0006400//GO:0008033//GO:0009451//GO:0019835	pathogenesis//tRNA modification//tRNA processing//RNA modification//cytolysis	GO:0008171//GO:0008176//GO:0016429	O-methyltransferase activity//tRNA (guanine-N7-)-methyltransferase activity//tRNA (adenine-N1-)-methyltransferase activity	GO:0019867	outer membrane	KOG1663	O-methyltransferase
Cluster-13593.16787	106.316	2018.39	-4.244	1.3918e-22	2.0401e-20	4114	1276252433	PIN10883.1	1980	7.6e-219	hypothetical protein CDL12_16532 [Handroanthus impetiginosus]	XM_011103482.2	XM_011103482	307	1.2799e-157	PREDICTED: Sesamum indicum alcohol dehydrogenase 3 (LOC105179844), mRNA	--	--	--	--	Q9LVF9	1300	2.1e-141	Pentatricopeptide repeat-containing protein At3g21470 OS=Arabidopsis thaliana OX=3702 GN=PCMP-E29 PE=2 SV=1	PF00107//PF00637//PF08240//PF02284//PF00515	Zinc-binding dehydrogenase//Region in Clathrin and VPS//Alcohol dehydrogenase GroES-like domain//Cytochrome c oxidase subunit Va//Tetratricopeptide repeat	GO:0006886//GO:0016192//GO:0055114//GO:0006123	intracellular protein transport//vesicle-mediated transport//oxidation-reduction process//mitochondrial electron transport, cytochrome c to oxygen	GO:0004129//GO:0005515	cytochrome-c oxidase activity//protein binding	GO:0005743//GO:0045277	mitochondrial inner membrane//respiratory chain complex IV	--	--
Cluster-13593.22326	8.5611	201.561	-4.5383	1.5772e-22	2.3032e-20	1637	848928238	XP_012827743.1	394	2.4e-35	PREDICTED: protein TRM32 [Erythranthe guttata]	--	--	--	--	--	--	--	--	--	F4HSD5	185	1.6e-12	Protein TRM32 OS=Arabidopsis thaliana OX=3702 GN=TRM32 PE=2 SV=1	PF00599//PF01063	Influenza Matrix protein (M2)//Amino-transferase class IV	GO:1902600	proton transmembrane transport	GO:0003824//GO:0015078	catalytic activity//proton transmembrane transporter activity	GO:0055036//GO:0033644	virion membrane//host cell membrane	--	--
Cluster-13593.11089	3137.12	29.1263	6.7552	1.6195e-22	2.3563e-20	3099	747056432	XP_011074481.1	1274	4.2e-137	BEL1-like homeodomain protein 4 [Sesamum indicum]	XM_016093264.2	XM_016093264	110	3.12537e-48	PREDICTED: Arachis duranensis BEL1-like homeodomain protein 4 (LOC107473544), transcript variant X4, mRNA	--	--	--	--	Q94KL5	706	1.2e-72	BEL1-like homeodomain protein 4 OS=Arabidopsis thaliana OX=3702 GN=BLH4 PE=1 SV=2	PF04689//PF03186//PF12009//PF05920	DNA binding protein S1FA//CobD/Cbib protein//Telomerase ribonucleoprotein complex - RNA binding domain//Homeobox KN domain	GO:0009236//GO:0006278//GO:0006355	cobalamin biosynthetic process//RNA-dependent DNA biosynthetic process//regulation of transcription, DNA-templated	GO:0003964//GO:0003677//GO:0048472	RNA-directed DNA polymerase activity//DNA binding//threonine-phosphate decarboxylase activity	GO:0016021//GO:0005634	integral component of membrane//nucleus	--	--
Cluster-13593.14277	1307.53	6.40251	7.6629	1.9106e-22	2.7696e-20	2265	747072559	XP_011083196.1	301	2.1e-24	lipid phosphate phosphatase epsilon 2, chloroplastic isoform X1 [Sesamum indicum]	--	--	--	--	--	--	--	--	--	Q6NQL6	236	2.7e-18	Lipid phosphate phosphatase epsilon 2, chloroplastic OS=Arabidopsis thaliana OX=3702 GN=LPPE2 PE=1 SV=1	--	--	--	--	--	--	--	--	--	--
Cluster-13593.14535	1520.48	0	13.164	2.0605e-22	2.976e-20	2808	1009136679	XP_015885653.1	2203	7.2e-245	protein PLASTID MOVEMENT IMPAIRED 1 [Ziziphus jujuba]	XM_002300592.3	XM_002300592	78	1.73892e-30	PREDICTED: Populus trichocarpa protein PLASTID MOVEMENT IMPAIRED 1 (LOC7474554), mRNA	--	--	--	--	Q9C8E6	970	2.6e-103	Protein PLASTID MOVEMENT IMPAIRED 1 OS=Arabidopsis thaliana OX=3702 GN=PMI1 PE=1 SV=1	--	--	--	--	--	--	--	--	--	--
Cluster-13593.4718	313.356	1665.21	-2.4089	2.12e-22	3.0508e-20	3100	747051847	XP_011072018.1	299	4.8e-24	protein TIFY 6B isoform X1 [Sesamum indicum]	XM_021778605.1	XM_021778605	45	4.24956e-12	PREDICTED: Manihot esculenta protein TIFY 6B-like (LOC110630946), mRNA	K13464	JAZ	jasmonate ZIM domain-containing protein	http://www.genome.jp/dbget-bin/www_bget?ko:K13464	--	--	--	--	PF05175	Methyltransferase small domain	--	--	GO:0008168	methyltransferase activity	--	--	--	--
Cluster-13593.9585	5458.25	271.172	4.331	2.1744e-22	3.1176e-20	5696	1276267247	PIN23209.1	550	6.9e-53	hypothetical protein CDL12_04071 [Handroanthus impetiginosus]	XM_011078845.2	XM_011078845	249	3.10126e-125	PREDICTED: Sesamum indicum calreticulin-3 (LOC105161224), mRNA	K08057	CALR	calreticulin	http://www.genome.jp/dbget-bin/www_bget?ko:K08057	O04153	470	5e-45	Calreticulin-3 OS=Arabidopsis thaliana OX=3702 GN=CRT3 PE=1 SV=2	PF00262	Calreticulin family	GO:0006457	protein folding	GO:0051082//GO:0005509	unfolded protein binding//calcium ion binding	GO:0005783	endoplasmic reticulum	KOG0674	Calreticulin
Cluster-13593.941	0	2167.17	-13.385	2.3757e-22	3.3939e-20	1333	720027110	XP_010264472.1	1025	1.3e-108	PREDICTED: cationic peroxidase 1-like [Nelumbo nucifera]	XM_020694315.1	XM_020694315	190	4.47518e-93	PREDICTED: Sesamum indicum cationic peroxidase 1-like (LOC105163979), mRNA	K00430	E1.11.1.7	peroxidase	http://www.genome.jp/dbget-bin/www_bget?ko:K00430	P22195	925	2e-98	Cationic peroxidase 1 OS=Arachis hypogaea OX=3818 GN=PNC1 PE=1 SV=2	PF00141	Peroxidase	GO:0006804//GO:0055114//GO:0006979	obsolete peroxidase reaction//oxidation-reduction process//response to oxidative stress	GO:0020037//GO:0004601	heme binding//peroxidase activity	--	--	--	--
Cluster-13593.2033	19.6085	606.377	-4.9423	2.8772e-22	4.0955e-20	1921	1276267000	PIN23010.1	1196	2.9e-128	Transcription factor MEIS1 [Handroanthus impetiginosus]	XM_026023827.1	XM_026023827	80	9.14431e-32	PREDICTED: Oryza sativa Japonica Group BEL1-like homeodomain protein 7 (LOC4331729), transcript variant X2, mRNA	--	--	--	--	O65685	672	6.3e-69	BEL1-like homeodomain protein 6 OS=Arabidopsis thaliana OX=3702 GN=BLH6 PE=1 SV=1	PF05920//PF00046//PF15299	Homeobox KN domain//Homeodomain//Amyotrophic lateral sclerosis 2 chromosomal region candidate gene 8	GO:0061400//GO:0006355	positive regulation of transcription from RNA polymerase II promoter in response to calcium ion//regulation of transcription, DNA-templated	GO:0003700//GO:0003677	DNA-binding transcription factor activity//DNA binding	GO:0005667	transcription regulator complex	--	--
Cluster-13593.23009	1.04931	571.055	-9.033	3.1889e-22	4.5228e-20	3134	747052056	XP_011072130.1	1817	4.6e-200	putative late blight resistance protein homolog R1A-10 [Sesamum indicum]	XM_011073833.1	XM_011073833	65	3.27487e-23	PREDICTED: Sesamum indicum putative late blight resistance protein homolog R1A-4 (LOC105157423), mRNA	--	--	--	--	Q6L3Z7	716	8.2e-74	Putative late blight resistance protein homolog R1B-14 OS=Solanum demissum OX=50514 GN=R1B-14 PE=3 SV=1	PF00931	NB-ARC domain	--	--	GO:0043531	ADP binding	--	--	--	--
Cluster-13593.21796	1.81897	912.144	-8.9635	3.2067e-22	4.5317e-20	3054	747083062	XP_011088884.1	1347	1.4e-145	transcription factor TGA9 isoform X2 [Sesamum indicum]	XR_001649158.1	XR_001649158	236	2.7891e-118	PREDICTED: Nicotiana tabacum transcription factor TGA2-like (LOC107791004), misc_RNA	--	--	--	--	Q93XM6	977	4.3e-104	Transcription factor TGA9 OS=Arabidopsis thaliana OX=3702 GN=TGA9 PE=1 SV=1	PF02895//PF03131//PF00170//PF14144//PF00800//PF07716	Signal transducing histidine kinase, homodimeric domain//bZIP Maf transcription factor//bZIP transcription factor//Seed dormancy control//Prephenate dehydratase//Basic region leucine zipper	GO:0000162//GO:0016310//GO:0009094//GO:0006935//GO:0006355//GO:0006571//GO:0000160//GO:0006351	tryptophan biosynthetic process//phosphorylation//L-phenylalanine biosynthetic process//chemotaxis//regulation of transcription, DNA-templated//tyrosine biosynthetic process//phosphorelay signal transduction system//transcription, DNA-templated	GO:0004664//GO:0003677//GO:0000155//GO:0043565//GO:0004673//GO:0003700	prephenate dehydratase activity//DNA binding//phosphorelay sensor kinase activity//sequence-specific DNA binding//protein histidine kinase activity//DNA-binding transcription factor activity	GO:0005634//GO:0005667//GO:0009365//GO:0005737	nucleus//transcription regulator complex//protein histidine kinase complex//cytoplasm	--	--
Cluster-13593.11014	3707.71	113.389	5.031	4.4948e-22	6.3205e-20	2462	747090179	XP_011092767.1	1548	5.6e-169	4-hydroxy-3-methylbut-2-enyl diphosphate reductase, chloroplastic-like [Sesamum indicum]	MH140433.1	MH140433	616	0	Andrographis paniculata 4-hydroxy-3-methylbut-2-enyl diphosphate reductase (HDR) mRNA, partial cds	K03527	ispH, lytB	4-hydroxy-3-methylbut-2-en-1-yl diphosphate reductase	http://www.genome.jp/dbget-bin/www_bget?ko:K03527	Q6AVG6	1356	3.9e-148	4-hydroxy-3-methylbut-2-enyl diphosphate reductase, chloroplastic OS=Oryza sativa subsp. japonica OX=39947 GN=ISPH PE=2 SV=1	PF02401//PF00424//PF03165	LytB protein//REV protein (anti-repression trans-activator protein)//MH1 domain	GO:0019288//GO:0006355//GO:0050992	isopentenyl diphosphate biosynthetic process, methylerythritol 4-phosphate pathway//regulation of transcription, DNA-templated//dimethylallyl diphosphate biosynthetic process	GO:0046872//GO:0051745//GO:0003700	metal ion binding//4-hydroxy-3-methylbut-2-en-1-yl diphosphate reductase activity//DNA-binding transcription factor activity	GO:0042025//GO:0005667	host cell nucleus//transcription regulator complex	--	--
Cluster-13593.17849	541.776	90.532	2.5821	4.5045e-22	6.3205e-20	1416	747084053	XP_011089418.1	395	1.6e-35	uncharacterized protein LOC105170379 isoform X1 [Sesamum indicum]	--	--	--	--	--	--	--	--	--	--	--	--	--	PF04382	SAB domain	GO:0030866	cortical actin cytoskeleton organization	GO:0008092	cytoskeletal protein binding	GO:0005856	cytoskeleton	--	--
Cluster-13593.6934	1304	2.68876	8.9207	4.9873e-22	6.9732e-20	3114	747100433	XP_011098304.1	1347	1.4e-145	protein SPA1-RELATED 4-like isoform X3 [Sesamum indicum]	AC214029.1	AC214029	111	8.73222e-49	Populus trichocarpa clone POP033-H19, complete sequence	--	--	--	--	Q94BM7	1111	1.3e-119	Protein SPA1-RELATED 4 OS=Arabidopsis thaliana OX=3702 GN=SPA4 PE=1 SV=1	PF00069//PF07714//PF00400	Protein kinase domain//Protein tyrosine and serine/threonine kinase//WD domain, G-beta repeat	GO:0006468	protein phosphorylation	GO:0004672//GO:0005515//GO:0005524	protein kinase activity//protein binding//ATP binding	--	--	--	--
Cluster-13593.21764	1.38752	770.675	-9.064	5.0819e-22	7.0804e-20	758	1269882574	XP_022751924.1	290	1.3e-23	mini zinc finger protein 2-like [Durio zibethinus]	XM_015760365.2	XM_015760365	56	7.71604e-19	PREDICTED: Oryza sativa Japonica Group mini zinc finger protein 1-like (LOC4349655), mRNA	--	--	--	--	Q9LJW5	276	2.1e-23	Mini zinc finger protein 2 OS=Arabidopsis thaliana OX=3702 GN=MIF2 PE=1 SV=1	--	--	--	--	--	--	--	--	--	--
Cluster-13593.12735	5470.44	536.735	3.3494	5.1418e-22	7.1332e-20	5969	747100668	XP_011098436.1	3331	0	galactinol--sucrose galactosyltransferase [Sesamum indicum]	XM_011100134.2	XM_011100134	836	0	PREDICTED: Sesamum indicum galactinol--sucrose galactosyltransferase (LOC105177104), mRNA	--	--	--	--	Q9FND9	2674	1.4e-300	Probable galactinol--sucrose galactosyltransferase 5 OS=Arabidopsis thaliana OX=3702 GN=RFS5 PE=1 SV=1	PF02724//PF00931	CDC45-like protein//NB-ARC domain	GO:0006270	DNA replication initiation	GO:0043531	ADP binding	--	--	--	--
Cluster-13593.8850	2010.55	10.683	7.5539	5.156e-22	7.1332e-20	2599	747061382	XP_011077157.1	472	3.5e-44	uncharacterized protein LOC105161232 [Sesamum indicum]	--	--	--	--	--	--	--	--	--	--	--	--	--	PF01420	Type I restriction modification DNA specificity domain	GO:0006304	DNA modification	GO:0003677	DNA binding	--	--	--	--
Cluster-13593.11235	29912.7	261.48	6.8378	5.1763e-22	7.1362e-20	952	1600693745	TEY75568.1	486	3e-46	photosystem I subunit V [Salvia splendens]	XM_010064906.2	XM_010064906	233	3.95016e-117	PREDICTED: Eucalyptus grandis photosystem I reaction center subunit V, chloroplastic (LOC104450382), mRNA	K08905	psaG	photosystem I subunit V	http://www.genome.jp/dbget-bin/www_bget?ko:K08905	P12357	437	5.6e-42	Photosystem I reaction center subunit V, chloroplastic OS=Spinacia oleracea OX=3562 GN=PSAG PE=1 SV=1	PF10717//PF01241	Occlusion-derived virus envelope protein ODV-E18//Photosystem I psaG / psaK	GO:0015979	photosynthesis	--	--	GO:0009522//GO:0016020//GO:0019031	photosystem I//membrane//viral envelope	--	--
Cluster-13593.21978	2.19926	588.147	-8.0659	5.923e-22	8.1372e-20	3113	747052132	XP_011072173.1	1539	7.9e-168	putative late blight resistance protein homolog R1A-10 [Sesamum indicum]	--	--	--	--	--	--	--	--	--	Q6L403	570	6.9e-57	Putative late blight resistance protein homolog R1B-17 OS=Solanum demissum OX=50514 GN=R1B-17 PE=3 SV=1	PF00931//PF13855	NB-ARC domain//Leucine rich repeat	--	--	GO:0005515//GO:0043531	protein binding//ADP binding	--	--	--	--
Cluster-13593.19291	25.614	1389.49	-5.7565	6.7238e-22	9.2053e-20	2284	747082257	XP_011088441.1	171	2.5e-09	uncharacterized protein LOC105169668 [Sesamum indicum]	--	--	--	--	--	--	--	--	--	--	--	--	--	PF00115//PF17112	Cytochrome C and Quinol oxidase polypeptide I//Mitochondrial import receptor subunit Tom6, fungal	GO:0055114//GO:0009060//GO:0030150//GO:0006123	oxidation-reduction process//aerobic respiration//protein import into mitochondrial matrix//mitochondrial electron transport, cytochrome c to oxygen	GO:0020037//GO:0004129	heme binding//cytochrome-c oxidase activity	GO:0016021//GO:0005742//GO:0045277	integral component of membrane//mitochondrial outer membrane translocase complex//respiratory chain complex IV	--	--
Cluster-13593.807	0	793.096	-11.935	6.895e-22	9.4071e-20	2289	747085773	XP_011090362.1	926	7e-97	fatty acyl-CoA reductase 3 [Sesamum indicum]	XM_022896846.1	XM_022896846	58	1.85463e-19	PREDICTED: Durio zibethinus fatty acyl-CoA reductase 3-like (LOC111301284), mRNA	K13356	FAR	alcohol-forming fatty acyl-CoA reductase	http://www.genome.jp/dbget-bin/www_bget?ko:K13356	Q39152	687	1.4e-70	Fatty acyl-CoA reductase 1 OS=Arabidopsis thaliana OX=3702 GN=FAR1 PE=1 SV=1	PF01370	NAD dependent epimerase/dehydratase family	--	--	GO:0003824//GO:0050662	catalytic activity//obsolete coenzyme binding	--	--	--	--
Cluster-13593.11132	34058.8	182.001	7.5478	6.9885e-22	9.5017e-20	3712	747056886	XP_011074721.1	3854	0	phospholipase D delta-like [Sesamum indicum]	XM_011076419.2	XM_011076419	1025	0	PREDICTED: Sesamum indicum phospholipase D delta-like (LOC105159372), mRNA	K01115	PLD1_2	phospholipase D1/2	http://www.genome.jp/dbget-bin/www_bget?ko:K01115	Q9C5Y0	2983	0	Phospholipase D delta OS=Arabidopsis thaliana OX=3702 GN=PLDDELTA PE=1 SV=2	PF00614//PF00127//PF06355	Phospholipase D Active site motif//Copper binding proteins, plastocyanin/azurin family//Aegerolysin	GO:0006118//GO:0019836	obsolete electron transport//hemolysis by symbiont of host erythrocytes	GO:0009055//GO:0005507//GO:0003824	electron transfer activity//copper ion binding//catalytic activity	--	--	--	--
Cluster-13593.11387	38267.5	2312.93	4.0483	7.128e-22	9.6581e-20	1510	1276257243	PIN14810.1	214	1.7e-14	hypothetical protein CDL12_12560 [Handroanthus impetiginosus]	--	--	--	--	--	--	--	--	--	--	--	--	--	PF00407	Pathogenesis-related protein Bet v 1 family	GO:0006952	defense response	--	--	--	--	--	--
Cluster-13593.8486	903.482	27.1846	5.0614	8.267e-22	1.1163e-19	3436	1023992000	KZV25937.1	827	3.2e-85	calcium-transporting ATPase 13, plasma membrane-type [Dorcoceras hygrometricum]	--	--	--	--	--	K01537	E3.6.3.8	Ca2+-transporting ATPase	http://www.genome.jp/dbget-bin/www_bget?ko:K01537	Q9LY77	569	1e-56	Calcium-transporting ATPase 12, plasma membrane-type OS=Arabidopsis thaliana OX=3702 GN=ACA12 PE=2 SV=1	PF08407//PF03832	Chitin synthase N-terminal//WSK motif	GO:0007165//GO:0006605//GO:0006031	signal transduction//protein targeting//chitin biosynthetic process	GO:0004100	chitin synthase activity	--	--	--	--
Cluster-13593.2281	64.5721	4687.21	-6.1806	1.0566e-21	1.4219e-19	2064	747094959	XP_011095339.1	1656	1.4e-181	pectinesterase 2.1-like [Sesamum indicum]	CP025656.1	CP025656	92	2.09948e-38	Ipomoea trifida cultivar NCNSP0306 chromosome 13	--	--	--	--	P09607	1462	1.7e-160	Pectinesterase 2.1 OS=Solanum lycopersicum OX=4081 GN=PME2.1 PE=2 SV=2	PF04043//PF01095//PF03146	Plant invertase/pectin methylesterase inhibitor//Pectinesterase//Agrin NtA domain	GO:0005985//GO:0043113//GO:0005982//GO:0007213//GO:0042545	sucrose metabolic process//receptor clustering//starch metabolic process//G protein-coupled acetylcholine receptor signaling pathway//cell wall modification	GO:0004857//GO:0030599//GO:0043236	enzyme inhibitor activity//pectinesterase activity//laminin binding	--	--	--	--
Cluster-13593.10012	1613.09	12.5888	7.0015	1.3336e-21	1.7886e-19	1472	747058932	XP_011075820.1	286	7.3e-23	uncharacterized protein LOC105160233 [Sesamum indicum]	XM_025135266.1	XM_025135266	95	3.1999e-40	PREDICTED: Cynara cardunculus var. scolymus uncharacterized LOC112525231 (LOC112525231), mRNA	--	--	--	--	--	--	--	--	PF00301//PF01155	Rubredoxin//Hydrogenase/urease nickel incorporation, metallochaperone, hypA	GO:0051604	protein maturation	GO:0005506//GO:0016151	iron ion binding//nickel cation binding	--	--	--	--
Cluster-13593.19858	27.1589	8935.27	-8.3533	1.402e-21	1.8738e-19	2282	1338438794	PON61536.1	514	4.1e-49	O-methyltransferase COMT-type [Trema orientale]	XM_022167162.1	XM_022167162	40	1.87522e-09	PREDICTED: Helianthus annuus trans-resveratrol di-O-methyltransferase-like (LOC110922968), mRNA	--	--	--	--	Q9T003	359	1.5e-32	Acetylserotonin O-methyltransferase OS=Arabidopsis thaliana OX=3702 GN=ASMT PE=1 SV=1	PF08100//PF00891	Dimerisation domain//O-methyltransferase domain	--	--	GO:0008171//GO:0046983	O-methyltransferase activity//protein dimerization activity	--	--	--	--
Cluster-13593.11108	192303	603.303	8.3163	1.4724e-21	1.9613e-19	5159	848896845	XP_012848494.1	3726	0	PREDICTED: probable starch synthase 4, chloroplastic/amyloplastic [Erythranthe guttata]	XM_020698430.1	XM_020698430	1331	0	PREDICTED: Sesamum indicum probable starch synthase 4, chloroplastic/amyloplastic (LOC105175683), mRNA	--	--	--	--	Q0WVX5	3096	0	Probable starch synthase 4, chloroplastic/amyloplastic OS=Arabidopsis thaliana OX=3702 GN=SS4 PE=1 SV=1	PF05557//PF13851//PF10143	Mitotic checkpoint protein//Growth-arrest specific micro-tubule binding//2,3-bisphosphoglycerate-independent phosphoglycerate mutase	GO:0006007//GO:0007094//GO:0048870	glucose catabolic process//mitotic spindle assembly checkpoint//cell motility	GO:0046537//GO:0003824	2,3-bisphosphoglycerate-independent phosphoglycerate mutase activity//catalytic activity	GO:0031514	motile cilium	--	--
Cluster-13593.22275	0	1139.49	-12.458	1.4864e-21	1.9688e-19	2197	1276262623	PIN19289.1	401	5.1e-36	hypothetical protein CDL12_08038 [Handroanthus impetiginosus]	XM_019334532.1	XM_019334532	44	1.07826e-11	PREDICTED: Ipomoea nil purine permease 3-like (LOC109184520), mRNA	--	--	--	--	Q9FZ95	333	1.5e-29	Purine permease 3 OS=Arabidopsis thaliana OX=3702 GN=PUP3 PE=2 SV=1	--	--	--	--	--	--	--	--	--	--
Cluster-13593.5369	2213.95	23.4374	6.5604	1.488e-21	1.9688e-19	1755	747094579	XP_011095132.1	308	2.5e-25	non-specific lipid-transfer protein 1-like [Sesamum indicum]	--	--	--	--	--	--	--	--	--	P07597	222	8.8e-17	Non-specific lipid-transfer protein 1 OS=Hordeum vulgare OX=4513 GN=LTP1 PE=1 SV=1	--	--	--	--	--	--	--	--	--	--
Cluster-13593.2667	70.3217	1453.97	-4.3648	1.5227e-21	2.0079e-19	1268	1565768606	QAX90926.1	360	1.7e-31	caffeic acid O-methyltransferase [Catalpa bungei]	--	--	--	--	--	--	--	--	--	B0ZB57	223	4.8e-17	Probable O-methyltransferase 3 OS=Humulus lupulus OX=3486 GN=OMT3 PE=2 SV=1	PF00891	O-methyltransferase domain	--	--	GO:0008171	O-methyltransferase activity	--	--	--	--
Cluster-13593.11144	24685.3	3864.75	2.6752	1.688e-21	2.2185e-19	3909	1570239765	RYR19202.1	2996	0	hypothetical protein Ahy_B03g063911 isoform B [Arachis hypogaea]	XM_020696622.1	XM_020696622	878	0	PREDICTED: Sesamum indicum ATP-dependent Clp protease ATP-binding subunit ClpA homolog CD4B, chloroplastic (LOC105165684), mRNA	K03696	clpC	ATP-dependent Clp protease ATP-binding subunit ClpC	http://www.genome.jp/dbget-bin/www_bget?ko:K03696	P31542	2380	1.1e-266	ATP-dependent Clp protease ATP-binding subunit ClpA homolog CD4B, chloroplastic OS=Solanum lycopersicum OX=4081 GN=CD4B PE=3 SV=1	PF00158//PF04851//PF00005//PF00910//PF07726//PF05496//PF02367//PF06414//PF01637//PF07728//PF07724//PF06309//PF02151//PF01695//PF03193//PF00004//PF06068//PF04014	Sigma-54 interaction domain//Type III restriction enzyme, res subunit//ABC transporter//RNA helicase//ATPase family associated with various cellular activities (AAA)//Holliday junction DNA helicase RuvB P-loop domain//Threonylcarbamoyl adenosine biosynthesis protein TsaE//Zeta toxin//ATPase domain predominantly from Archaea//AAA domain (dynein-related subfamily)//AAA domain (Cdc48 subfamily)//Tor…	GO:0006281//GO:0006310//GO:0002949//GO:0006355	DNA repair//DNA recombination//tRNA threonylcarbamoyladenosine modification//regulation of transcription, DNA-templated	GO:0003677//GO:0003924//GO:0005524//GO:0005515//GO:0016787//GO:0009378//GO:0005525//GO:0003724//GO:0008134//GO:0003723//GO:0016301//GO:0003678//GO:0016887	DNA binding//GTPase activity//ATP binding//protein binding//hydrolase activity//four-way junction helicase activity//GTP binding//RNA helicase activity//transcription factor binding//RNA binding//kinase activity//DNA helicase activity//ATPase activity	GO:0005657//GO:0005667//GO:0009379	replication fork//transcription regulator complex//Holliday junction helicase complex	KOG1051	Chaperone HSP104 and related ATP-dependent Clp proteases
Cluster-13593.14505	510.944	4.89775	6.718	1.7988e-21	2.3563e-19	1313	768032165	AJT60341.1	1061	8.9e-113	NAC transcription factor 5 [Salvia miltiorrhiza]	XM_016321906.2	XM_016321906	204	7.26976e-101	PREDICTED: Arachis ipaensis NAC domain-containing protein 35 (LOC107619604), mRNA	--	--	--	--	Q9ZVP8	866	1.4e-91	NAC domain-containing protein 35 OS=Arabidopsis thaliana OX=3702 GN=NAC035 PE=1 SV=2	PF06963//PF15324//PF02365	Ferroportin1 (FPN1)//Hedgehog signalling target//No apical meristem (NAM) protein	GO:0007224//GO:0006826//GO:0006355//GO:0034755	smoothened signaling pathway//iron ion transport//regulation of transcription, DNA-templated//iron ion transmembrane transport	GO:0005381//GO:0003677	iron ion transmembrane transporter activity//DNA binding	GO:0016021	integral component of membrane	--	--
Cluster-13593.1965	25.8435	1065.76	-5.3718	2.0446e-21	2.6694e-19	1748	848900452	XP_012850388.1	2278	9e-254	PREDICTED: LOW QUALITY PROTEIN: beta-amyrin 28-oxidase-like [Erythranthe guttata]	KT382332.1	KT382332	530	0	Plectranthus barbatus cytochrome P450 CYP716A68 mRNA, complete cds	K20667	CYP716A	beta-amyrin 28-monooxygenase	http://www.genome.jp/dbget-bin/www_bget?ko:K20667	I7C6E8	2047	2.1e-228	Beta-amyrin 28-monooxygenase OS=Panax ginseng OX=4054 GN=CYP716A52v2 PE=1 SV=1	PF00067	Cytochrome P450	GO:0055114	oxidation-reduction process	GO:0005506//GO:0020037//GO:0016705	iron ion binding//heme binding//oxidoreductase activity, acting on paired donors, with incorporation or reduction of molecular oxygen	--	--	--	--
Cluster-13593.15434	655.945	0	11.951	2.1382e-21	2.7824e-19	1508	1276247573	PIN07135.1	286	7.5e-23	hypothetical protein CDL12_20304 [Handroanthus impetiginosus]	--	--	--	--	--	K14488	SAUR	SAUR family protein	http://www.genome.jp/dbget-bin/www_bget?ko:K14488	P33081	205	7e-15	Auxin-induced protein 15A OS=Glycine max OX=3847 PE=2 SV=1	--	--	--	--	--	--	--	--	--	--
Cluster-13593.21325	334.62	2847.49	-3.0886	2.3697e-21	3.0735e-19	4731	604314604	EYU27310.1	563	1.8e-54	hypothetical protein MIMGU_mgv1a009437mg [Erythranthe guttata]	XM_020697867.1	XM_020697867	175	3.52165e-84	PREDICTED: Sesamum indicum probable acyl-[acyl-carrier-protein]--UDP-N-acetylglucosamine O-acyltransferase, mitochondrial (LOC105173604), transcript variant X6, mRNA	--	--	--	--	Q9SU91	469	5.4e-45	Probable acyl-[acyl-carrier-protein]--UDP-N-acetylglucosamine O-acyltransferase, mitochondrial OS=Arabidopsis thaliana OX=3702 GN=LPXA PE=1 SV=1	PF14532//PF00098//PF05887//PF17232	Sigma-54 interaction domain//Zinc knuckle//Procyclic acidic repetitive protein (PARP)//Elicitor peptide 1-7	GO:0045087//GO:0006355	innate immune response//regulation of transcription, DNA-templated	GO:0005524//GO:0008270//GO:0008134//GO:0003676	ATP binding//zinc ion binding//transcription factor binding//nucleic acid binding	GO:0005667//GO:0016020	transcription regulator complex//membrane	--	--
Cluster-13593.9713	19942	243.237	6.3569	2.4458e-21	3.1618e-19	2211	747041067	XP_011070677.1	762	7e-78	cytochrome P450 76C4-like [Sesamum indicum]	--	--	--	--	--	--	--	--	--	S4UX02	417	2.7e-39	Ferruginol synthase OS=Salvia miltiorrhiza OX=226208 GN=CYP76AH1 PE=1 SV=1	PF00067	Cytochrome P450	GO:0055114	oxidation-reduction process	GO:0005506//GO:0020037//GO:0016705	iron ion binding//heme binding//oxidoreductase activity, acting on paired donors, with incorporation or reduction of molecular oxygen	--	--	--	--
Cluster-13593.13811	298.872	1.25605	7.9526	2.7808e-21	3.5832e-19	708	--	--	--	--	--	--	--	--	--	--	--	--	--	--	--	--	--	--	--	--	--	--	--	--	--	--	--	--
Cluster-13593.9054	739.991	3.25171	7.8226	3.2146e-21	4.1286e-19	994	747052334	XP_011072282.1	553	5.4e-54	auxin-induced protein IAA6 [Sesamum indicum]	XM_011073980.2	XM_011073980	91	3.57592e-38	PREDICTED: Sesamum indicum auxin-induced protein IAA6 (LOC105157571), mRNA	K14484	IAA	auxin-responsive protein IAA	http://www.genome.jp/dbget-bin/www_bget?ko:K14484	P13088	463	5.6e-45	Auxin-induced protein AUX22 OS=Glycine max OX=3847 GN=AUX22 PE=2 SV=1	--	--	--	--	--	--	--	--	--	--
Cluster-13593.14594	1001.68	27.1227	5.2035	3.9338e-21	5.0359e-19	753	1150155655	XP_020220195.1	382	2.8e-34	ferredoxin C 1, chloroplastic [Cajanus cajan]	XM_020230265.1	XM_020230265	105	4.42017e-46	PREDICTED: Ananas comosus ferredoxin-1 (LOC109708493), mRNA	K02639	petF	ferredoxin	http://www.genome.jp/dbget-bin/www_bget?ko:K02639	O23344	364	1.3e-33	Ferredoxin C 1, chloroplastic OS=Arabidopsis thaliana OX=3702 GN=FDC1 PE=1 SV=1	PF00111	2Fe-2S iron-sulfur cluster binding domain	GO:0006118	obsolete electron transport	GO:0009055//GO:0051536	electron transfer activity//iron-sulfur cluster binding	--	--	--	--
Cluster-13593.19429	178.735	2052.17	-3.5195	4.2179e-21	5.3821e-19	5533	747089344	XP_011092305.1	3457	0	leucine-rich repeat receptor-like serine/threonine-protein kinase BAM3 [Sesamum indicum]	XM_011094003.2	XM_011094003	1002	0	PREDICTED: Sesamum indicum leucine-rich repeat receptor-like serine/threonine-protein kinase BAM3 (LOC105172530), mRNA	--	--	--	--	O65440	2315	5.6e-259	Leucine-rich repeat receptor-like serine/threonine-protein kinase BAM3 OS=Arabidopsis thaliana OX=3702 GN=BAM3 PE=1 SV=3	PF00069//PF01310//PF07714//PF13855//PF00560//PF13516	Protein kinase domain//Adenovirus hexon associated protein, protein VIII//Protein tyrosine and serine/threonine kinase//Leucine rich repeat//Leucine Rich Repeat//Leucine Rich repeat	GO:0006468	protein phosphorylation	GO:0005524//GO:0004672//GO:0031423//GO:0005515	ATP binding//protein kinase activity//hexon binding//protein binding	GO:0019028	viral capsid	--	--
Cluster-13593.10589	8846.19	49.3418	7.4856	4.6799e-21	5.9524e-19	1742	747096297	XP_011096063.1	1526	1.4e-166	ATP synthase gamma chain, chloroplastic [Sesamum indicum]	XM_011097761.2	XM_011097761	541	0	PREDICTED: Sesamum indicum ATP synthase gamma chain, chloroplastic (LOC105175342), mRNA	K02115	ATPF1G, atpG	F-type H+-transporting ATPase subunit gamma	http://www.genome.jp/dbget-bin/www_bget?ko:K02115	P29790	1450	3.5e-159	ATP synthase gamma chain, chloroplastic OS=Nicotiana tabacum OX=4097 GN=ATPC PE=1 SV=1	PF00231	ATP synthase	GO:0015986	ATP synthesis coupled proton transport	GO:0046933	proton-transporting ATP synthase activity, rotational mechanism	GO:0045261//GO:0045259	proton-transporting ATP synthase complex, catalytic core F(1)//proton-transporting ATP synthase complex	KOG1531	F0F1-type ATP synthase, gamma subunit
Cluster-13593.13543	3831.9	34.9336	6.7761	5.2478e-21	6.6319e-19	3234	747095380	XP_011095564.1	1333	6.3e-144	cellulose synthase-like protein E6 [Sesamum indicum]	CP025645.1	CP025645	50	7.36948e-15	Ipomoea trifida cultivar NCNSP0306 chromosome 2	--	--	--	--	Q651X7	1053	7.1e-113	Cellulose synthase-like protein E1 OS=Oryza sativa subsp. japonica OX=39947 GN=CSLE1 PE=2 SV=2	PF03552	Cellulose synthase	GO:0005985//GO:0006011//GO:0005982//GO:0030244	sucrose metabolic process//UDP-glucose metabolic process//starch metabolic process//cellulose biosynthetic process	GO:0016760	cellulose synthase (UDP-forming) activity	GO:0016020	membrane	--	--
Cluster-13593.20748	34.8995	398.726	-3.512	5.2462e-21	6.6319e-19	1880	747090948	XP_011093187.1	663	1.8e-66	glyoxylate/hydroxypyruvate reductase HPR3 [Sesamum indicum]	XM_012984702.1	XM_012984702	103	1.46548e-44	PREDICTED: Erythranthe guttatus glyoxylate/hydroxypyruvate reductase HPR3 (LOC105960516), mRNA	K15919	HPR2	hydroxypyruvate reductase 2	http://www.genome.jp/dbget-bin/www_bget?ko:K15919	Q9LE33	555	2.3e-55	Glyoxylate/hydroxypyruvate reductase HPR3 OS=Arabidopsis thaliana OX=3702 GN=HPR3 PE=2 SV=1	PF02826//PF00389	D-isomer specific 2-hydroxyacid dehydrogenase, NAD binding domain//D-isomer specific 2-hydroxyacid dehydrogenase, catalytic domain	GO:0055114	oxidation-reduction process	GO:0016616//GO:0051287	oxidoreductase activity, acting on the CH-OH group of donors, NAD or NADP as acceptor//NAD binding	--	--	KOG0069	Glyoxylate/hydroxypyruvate reductase (D-isomer-specific 2-hydroxy acid dehydrogenase superfamily)
Cluster-13593.8309	625.883	3.05693	7.6915	5.9799e-21	7.533e-19	3255	747048622	XP_011070327.1	1132	1.3e-120	homeobox-leucine zipper protein HDG5 isoform X1 [Sesamum indicum]	XM_011072027.2	XM_011072027	146	3.1928e-68	PREDICTED: Sesamum indicum homeobox-leucine zipper protein HDG5 (LOC105156012), transcript variant X3, mRNA	--	--	--	--	Q336P2	801	1.2e-83	Homeobox-leucine zipper protein ROC3 OS=Oryza sativa subsp. japonica OX=39947 GN=ROC3 PE=2 SV=1	PF01852//PF05920//PF00046//PF03280	START domain//Homeobox KN domain//Homeodomain//Proteobacterial lipase chaperone protein	GO:0006457//GO:0006355	protein folding//regulation of transcription, DNA-templated	GO:0051082//GO:0008289//GO:0003677	unfolded protein binding//lipid binding//DNA binding	GO:0016020	membrane	--	--
Cluster-13593.11433	78399.1	432.568	7.5018	6.0986e-21	7.658e-19	3480	1562553510	XP_015069551.2	521	9.8e-50	uncharacterized protein LOC107014212 [Solanum pennellii]	CP025669.1	CP025669	187	5.51724e-91	Ipomoea triloba cultivar NCNSP0323 chromosome 10	K08912	LHCB1	light-harvesting complex II chlorophyll a/b binding protein 1	http://www.genome.jp/dbget-bin/www_bget?ko:K08912	P12331	520	4.8e-51	Chlorophyll a-b binding protein 2, chloroplastic OS=Oryza sativa subsp. japonica OX=39947 GN=CAB2R PE=2 SV=2	PF10143	2,3-bisphosphoglycerate-independent phosphoglycerate mutase	GO:0006007	glucose catabolic process	GO:0046537//GO:0003824	2,3-bisphosphoglycerate-independent phosphoglycerate mutase activity//catalytic activity	--	--	--	--
Cluster-13593.22752	21.199	398.145	-4.2237	6.8023e-21	8.5145e-19	5215	747053078	XP_011072684.1	4688	0	1-phosphatidylinositol-3-phosphate 5-kinase FAB1B isoform X1 [Sesamum indicum]	XM_011081053.2	XM_011081053	456	0	PREDICTED: Sesamum indicum 1-phosphatidylinositol-3-phosphate 5-kinase FAB1B (LOC105162882), mRNA	K00921	PIKFYVE, FAB1	1-phosphatidylinositol-3-phosphate 5-kinase	http://www.genome.jp/dbget-bin/www_bget?ko:K00921	Q9LUM0	3787	0	1-phosphatidylinositol-3-phosphate 5-kinase FAB1B OS=Arabidopsis thaliana OX=3702 GN=FAB1B PE=2 SV=1	PF11857//PF05434//PF00118//PF01504	Domain of unknown function (DUF3377)//TMEM9//TCP-1/cpn60 chaperonin family//Phosphatidylinositol-4-phosphate 5-Kinase	GO:0046488	phosphatidylinositol metabolic process	GO:0005524//GO:0016307//GO:0004222	ATP binding//phosphatidylinositol phosphate kinase activity//metalloendopeptidase activity	GO:0016021	integral component of membrane	KOG0230	Phosphatidylinositol-4-phosphate 5-kinase and related FYVE finger-containing proteins
Cluster-13593.21901	0.727588	948.837	-10.344	7.4462e-21	9.2911e-19	2609	1173806751	XP_020550942.1	1060	2.3e-112	omega-hydroxypalmitate O-feruloyl transferase [Sesamum indicum]	--	--	--	--	--	--	--	--	--	Q94CD1	400	3e-37	Omega-hydroxypalmitate O-feruloyl transferase OS=Arabidopsis thaliana OX=3702 GN=HHT1 PE=1 SV=1	PF02458//PF17136	Transferase family//Ribosomal proteins 50S L24/mitochondrial 39S L24	GO:0006412//GO:0042254	translation//ribosome biogenesis	GO:0003735//GO:0016747	structural constituent of ribosome//transferase activity, transferring acyl groups other than amino-acyl groups	GO:0005840	ribosome	--	--
Cluster-13593.6123	272.099	1.46895	7.5112	7.4723e-21	9.2942e-19	4281	747052056	XP_011072130.1	1264	8.4e-136	putative late blight resistance protein homolog R1A-10 [Sesamum indicum]	--	--	--	--	--	--	--	--	--	Q6L403	533	1.9e-52	Putative late blight resistance protein homolog R1B-17 OS=Solanum demissum OX=50514 GN=R1B-17 PE=3 SV=1	PF00931	NB-ARC domain	--	--	GO:0043531	ADP binding	--	--	--	--
Cluster-13593.20196	0.727588	1633.46	-11.127	7.6453e-21	9.4794e-19	1271	604329004	EYU34399.1	438	1.5e-40	hypothetical protein MIMGU_mgv1a011498mg [Erythranthe guttata]	XM_012985521.1	XM_012985521	102	3.53605e-44	PREDICTED: Erythranthe guttatus LOB domain-containing protein 41-like (LOC105961285), mRNA	--	--	--	--	Q9M886	310	4e-27	LOB domain-containing protein 41 OS=Arabidopsis thaliana OX=3702 GN=LBD41 PE=2 SV=1	--	--	--	--	--	--	--	--	--	--
Cluster-13593.1425	4.69142	419.123	-6.5331	8.6137e-21	1.0647e-18	1588	747096959	XP_011096421.1	1415	9.6e-154	GDSL esterase/lipase At5g45910 [Sesamum indicum]	XM_011098119.2	XM_011098119	208	5.27257e-103	PREDICTED: Sesamum indicum GDSL esterase/lipase At5g45910 (LOC105175621), mRNA	K21026	AAE	acetylajmaline esterase	http://www.genome.jp/dbget-bin/www_bget?ko:K21026	Q9FJ45	963	9.5e-103	GDSL esterase/lipase At5g45910 OS=Arabidopsis thaliana OX=3702 GN=At5g45910 PE=2 SV=1	PF00657	GDSL-like Lipase/Acylhydrolase	--	--	GO:0016788	hydrolase activity, acting on ester bonds	--	--	--	--
Cluster-13593.885	10.0749	1122.58	-6.7945	8.8747e-21	1.0935e-18	4280	747043023	XP_011081472.1	1843	6.1e-203	histidine kinase 1 [Sesamum indicum]	XM_023027992.1	XM_023027992	288	4.85895e-147	PREDICTED: Olea europaea var. sylvestris histidine kinase 1-like (LOC111400584), mRNA	--	--	--	--	Q9SXL4	1524	2.3e-167	Histidine kinase 1 OS=Arabidopsis thaliana OX=3702 GN=AHK1 PE=1 SV=2	PF00512//PF00072//PF12884//PF07850	His Kinase A (phospho-acceptor) domain//Response regulator receiver domain//Transducer of regulated CREB activity, N terminus//Renin receptor-like protein	GO:0016310//GO:0007165//GO:0051289//GO:0000160	phosphorylation//signal transduction//protein homotetramerization//phosphorelay signal transduction system	GO:0008140//GO:0038023//GO:0000155	cAMP response element binding protein binding//signaling receptor activity//phosphorelay sensor kinase activity	GO:0016021//GO:0009365//GO:0005667	integral component of membrane//protein histidine kinase complex//transcription regulator complex	--	--
Cluster-13593.17307	42.3067	532.48	-3.662	9.5863e-21	1.1775e-18	1495	1276242364	PIN03288.1	1162	2e-124	Chitinase [Handroanthus impetiginosus]	--	--	--	--	--	K01183	E3.2.1.14	chitinase	http://www.genome.jp/dbget-bin/www_bget?ko:K01183	O81862	925	2.3e-98	Class V chitinase OS=Arabidopsis thaliana OX=3702 GN=ChiC PE=1 SV=1	PF00704	Glycosyl hydrolases family 18	GO:0005975	carbohydrate metabolic process	--	--	--	--	KOG2806	Chitinase
Cluster-13593.21729	0	2504.91	-13.594	9.8687e-21	1.2084e-18	822	1173792742	XP_020549560.1	661	1.3e-66	MLP-like protein 34 [Sesamum indicum]	--	--	--	--	--	--	--	--	--	P85524	336	2.5e-30	Kirola OS=Actinidia deliciosa OX=3627 PE=1 SV=1	PF00407	Pathogenesis-related protein Bet v 1 family	GO:0006952	defense response	--	--	--	--	--	--
Cluster-13593.13183	2583.9	161.463	4.0016	1.0894e-20	1.3299e-18	2456	747069742	XP_011081677.1	858	5.8e-89	protein indeterminate-domain 7 isoform X1 [Sesamum indicum]	XM_011083377.2	XM_011083377	308	2.11374e-158	PREDICTED: Sesamum indicum protein indeterminate-domain 7 (LOC105164665), transcript variant X2, mRNA	--	--	--	--	Q8H1F5	803	5.2e-84	Protein indeterminate-domain 7 OS=Arabidopsis thaliana OX=3702 GN=IDD7 PE=2 SV=1	PF04810//PF02892//PF00096	Sec23/Sec24 zinc finger//BED zinc finger//Zinc finger, C2H2 type	GO:0006886//GO:0006888	intracellular protein transport//endoplasmic reticulum to Golgi vesicle-mediated transport	GO:0008270//GO:0003676//GO:0003677	zinc ion binding//nucleic acid binding//DNA binding	GO:0030127	COPII vesicle coat	--	--
Cluster-13593.12510	1541.82	43.6744	5.1405	1.1663e-20	1.4194e-18	1525	1173791715	XP_020549363.1	983	1.1e-103	tetraketide alpha-pyrone reductase 1-like isoform X1 [Sesamum indicum]	--	--	--	--	--	--	--	--	--	Q500U8	599	1.5e-60	Tetraketide alpha-pyrone reductase 1 OS=Arabidopsis thaliana OX=3702 GN=TKPR1 PE=1 SV=1	PF01073//PF01370	3-beta hydroxysteroid dehydrogenase/isomerase family//NAD dependent epimerase/dehydratase family	GO:0008210//GO:0008209//GO:0055114//GO:0006694//GO:0008207	estrogen metabolic process//androgen metabolic process//oxidation-reduction process//steroid biosynthetic process//C21-steroid hormone metabolic process	GO:0016616//GO:0050662//GO:0003824//GO:0003854	oxidoreductase activity, acting on the CH-OH group of donors, NAD or NADP as acceptor//obsolete coenzyme binding//catalytic activity//3-beta-hydroxy-delta5-steroid dehydrogenase activity	--	--	--	--
Cluster-13593.11106	7538.83	418.799	4.1703	1.2284e-20	1.4903e-18	2822	1387825473	PWA89297.1	348	9.1e-30	cytochrome b6-f complex iron-sulfur subunit protein [Artemisia annua]	XM_023014685.1	XM_023014685	106	4.7572e-46	PREDICTED: Olea europaea var. sylvestris cytochrome b6-f complex iron-sulfur subunit 2, chloroplastic-like (LOC111389733), mRNA	K02636	petC	cytochrome b6-f complex iron-sulfur subunit	http://www.genome.jp/dbget-bin/www_bget?ko:K02636	Q69GY7	343	1.3e-30	Cytochrome b6-f complex iron-sulfur subunit, chloroplastic OS=Solanum tuberosum OX=4113 GN=petC PE=2 SV=1	PF01599	Ribosomal protein S27a	GO:0006412//GO:0042254	translation//ribosome biogenesis	GO:0003735	structural constituent of ribosome	GO:0005840	ribosome	KOG1671	Ubiquinol cytochrome c reductase, subunit RIP1
Cluster-13593.9679	1367.57	18.2904	6.2148	1.2401e-20	1.4999e-18	2883	1276257221	PIN14794.1	1947	3.6e-215	Serine/threonine protein kinase [Handroanthus impetiginosus]	--	--	--	--	--	--	--	--	--	O64477	1308	1.7e-142	G-type lectin S-receptor-like serine/threonine-protein kinase At2g19130 OS=Arabidopsis thaliana OX=3702 GN=At2g19130 PE=2 SV=1	PF05445//PF07714//PF00069//PF00954	Poxvirus serine/threonine protein kinase//Protein tyrosine and serine/threonine kinase//Protein kinase domain//S-locus glycoprotein domain	GO:0048544//GO:0006468	recognition of pollen//protein phosphorylation	GO:0004672//GO:0005524	protein kinase activity//ATP binding	--	--	--	--
Cluster-13593.21328	9.78357	736.653	-6.2008	1.4981e-20	1.8063e-18	2053	747068674	XP_011081103.1	1072	7.4e-114	protein DETOXIFICATION 56 [Sesamum indicum]	XM_012990241.1	XM_012990241	212	4.09373e-105	PREDICTED: Erythranthe guttatus MATE efflux family protein DTX1 (LOC105965672), mRNA	K03327	TC.MATE, SLC47A, norM, mdtK, dinF	multidrug resistance protein, MATE family	http://www.genome.jp/dbget-bin/www_bget?ko:K03327	O49660	891	2.7e-94	Protein DETOXIFICATION 56 OS=Arabidopsis thaliana OX=3702 GN=DTX56 PE=1 SV=1	PF01529//PF12581//PF07690//PF01554//PF05434//PF04790	DHHC palmitoyltransferase//Protein of unknown function (DUF3756)//Major Facilitator Superfamily//MatE//TMEM9//Sarcoglycan complex subunit protein	GO:0055085//GO:0042967//GO:0006810//GO:0006144//GO:0006508	transmembrane transport//obsolete acyl-carrier-protein biosynthetic process//transport//purine nucleobase metabolic process//proteolysis	GO:0004197//GO:0042910//GO:0016817//GO:0004252//GO:0003968//GO:0016409//GO:0015297//GO:0070008//GO:0022857	cysteine-type endopeptidase activity//xenobiotic transmembrane transporter activity//hydrolase activity, acting on acid anhydrides//serine-type endopeptidase activity//RNA-directed 5'-3' RNA polymerase activity//palmitoyltransferase activity//antiporter activity//serine-type exopeptidase activity//transmembrane transporter activity	GO:0016021//GO:0031379//GO:0016012//GO:0016020	integral component of membrane//RNA-directed RNA polymerase complex//sarcoglycan complex//membrane	--	--
Cluster-13593.9836	3534.4	535.312	2.7229	1.5266e-20	1.8352e-18	2684	747100148	XP_011098151.1	671	3e-67	probable solanesyl-diphosphate synthase 3, chloroplastic isoform X2 [Sesamum indicum]	XM_012995210.1	XM_012995210	199	9.05502e-98	PREDICTED: Erythranthe guttatus solanesyl diphosphate synthase 1-like (LOC105970397), mRNA	K05356	SPS, sds	all-trans-nonaprenyl-diphosphate synthase	http://www.genome.jp/dbget-bin/www_bget?ko:K05356	Q8S948	611	1e-61	Solanesyl diphosphate synthase 1, chloroplastic OS=Arabidopsis thaliana OX=3702 GN=SPS1 PE=1 SV=1	PF07307//PF00348	Heptaprenyl diphosphate synthase (HEPPP synthase) subunit 1//Polyprenyl synthetase	GO:0008299//GO:0009234	isoprenoid biosynthetic process//menaquinone biosynthetic process	--	--	--	--	KOG0776	Geranylgeranyl pyrophosphate synthase/Polyprenyl synthetase
Cluster-13593.1715	420.3	2354.23	-2.486	1.6802e-20	2.0136e-18	2533	747074871	XP_011084446.1	1713	4.3e-188	scarecrow-like protein 8 [Sesamum indicum]	XM_013003309.1	XM_013003309	349	0	PREDICTED: Erythranthe guttatus scarecrow-like protein 8 (LOC105977912), mRNA	--	--	--	--	Q9FYR7	899	4e-95	Scarecrow-like protein 8 OS=Arabidopsis thaliana OX=3702 GN=SCL8 PE=2 SV=1	PF15324	Hedgehog signalling target	GO:0007224	smoothened signaling pathway	--	--	--	--	--	--
Cluster-13593.17783	698.221	15.1553	5.5288	1.6945e-20	2.0246e-18	2304	747085684	XP_011090313.1	1352	2.8e-146	internal alternative NAD(P)H-ubiquinone oxidoreductase A1, mitochondrial isoform X1 [Sesamum indicum]	XM_010034681.2	XM_010034681	187	3.6344e-91	PREDICTED: Eucalyptus grandis internal alternative NAD(P)H-ubiquinone oxidoreductase A2, mitochondrial (LOC104422371), mRNA	K17871	ndh1	NADH:ubiquinone reductase (non-electrogenic)	http://www.genome.jp/dbget-bin/www_bget?ko:K17871	M0ZYF3	1266	1e-137	Internal alternative NAD(P)H-ubiquinone oxidoreductase A1, mitochondrial OS=Solanum tuberosum OX=4113 GN=NDA1 PE=3 SV=1	PF09456//PF07992//PF00830	RcsC Alpha-Beta-Loop (ABL)//Pyridine nucleotide-disulphide oxidoreductase//Ribosomal L28 family	GO:0042254//GO:0000160//GO:0016310//GO:0006355//GO:0018106//GO:0055114	ribosome biogenesis//phosphorelay signal transduction system//phosphorylation//regulation of transcription, DNA-templated//peptidyl-histidine phosphorylation//oxidation-reduction process	GO:0005524//GO:0003735//GO:0004673//GO:0016491	ATP binding//structural constituent of ribosome//protein histidine kinase activity//oxidoreductase activity	GO:0009365//GO:0005886//GO:0005840//GO:0016021	protein histidine kinase complex//plasma membrane//ribosome//integral component of membrane	KOG2495	NADH-dehydrogenase (ubiquinone)
Cluster-13593.5526	29.8582	560.669	-4.2186	1.7014e-20	2.0267e-18	1725	747070243	XP_011081934.1	1040	3.2e-110	cytochrome P450 71D95-like [Sesamum indicum]	--	--	--	--	--	--	--	--	--	Q9XHE7	858	1.5e-90	Cytochrome P450 71D13 OS=Mentha piperita OX=34256 GN=CYP71D13 PE=1 SV=1	PF00067	Cytochrome P450	GO:0055114	oxidation-reduction process	GO:0005506//GO:0020037//GO:0016705	iron ion binding//heme binding//oxidoreductase activity, acting on paired donors, with incorporation or reduction of molecular oxygen	--	--	--	--
Cluster-13593.1457	66.3772	705.163	-3.4104	1.7073e-20	2.0276e-18	2038	645258037	XP_008234696.1	312	9.8e-26	PREDICTED: dof zinc finger protein DOF4.6-like [Prunus mume]	XM_011086232.2	XM_011086232	90	2.68106e-37	PREDICTED: Sesamum indicum dof zinc finger protein DOF4.6-like (LOC105166761), mRNA	--	--	--	--	Q8LAP8	278	3.3e-23	Dof zinc finger protein DOF4.6 OS=Arabidopsis thaliana OX=3702 GN=DOF4.6 PE=2 SV=2	--	--	--	--	--	--	--	--	--	--
Cluster-13593.11650	1187.97	2.78964	8.6938	1.8795e-20	2.2254e-18	1170	1276269679	PIN25307.1	1007	1.4e-106	Fe2+/Zn2+ regulated transporter [Handroanthus impetiginosus]	XM_015777871.2	XM_015777871	79	1.98238e-31	PREDICTED: Oryza sativa Japonica Group zinc transporter 1-like (LOC4326394), mRNA	K14709	SLC39A1_2_3, ZIP1_2_3	solute carrier family 39 (zinc transporter), member 1/2/3	http://www.genome.jp/dbget-bin/www_bget?ko:K14709	Q9LTH9	859	8e-91	Zinc transporter 2 OS=Arabidopsis thaliana OX=3702 GN=ZIP2 PE=2 SV=1	PF02535	ZIP Zinc transporter	GO:0030001//GO:0055085	metal ion transport//transmembrane transport	GO:0046873	metal ion transmembrane transporter activity	GO:0016020	membrane	KOG1558	Fe2+/Zn2+ regulated transporter
Cluster-13593.11618	2389.1	12.628	7.56	1.9472e-20	2.2987e-18	2828	1276253704	PIN11896.1	374	8.8e-33	hypothetical protein CDL12_15498 [Handroanthus impetiginosus]	XM_008224381.2	XM_008224381	88	4.83537e-36	PREDICTED: Prunus mume B-box zinc finger protein 24-like (LOC103322464), mRNA	--	--	--	--	Q9SID1	292	1.1e-24	B-box zinc finger protein 25 OS=Arabidopsis thaliana OX=3702 GN=BBX25 PE=1 SV=2	PF00643	B-box zinc finger	--	--	GO:0008270	zinc ion binding	--	--	--	--
Cluster-13593.13956	660.22	5.04188	7.0278	2.0495e-20	2.4122e-18	1271	1387824676	PWA88569.1	419	2.4e-38	CRAL-TRIO lipid binding domain-containing protein [Artemisia annua]	--	--	--	--	--	--	--	--	--	--	--	--	--	--	--	--	--	--	--	--	--	--	--
Cluster-13593.11892	6345.02	84.684	6.2264	2.1545e-20	2.5282e-18	2493	1600633777	TEY19574.1	597	1.1e-58	hypothetical protein Saspl_046946 [Salvia splendens]	XM_012980044.1	XM_012980044	226	8.22592e-113	PREDICTED: Erythranthe guttatus PGR5-like protein 1A, chloroplastic (LOC105956204), mRNA	--	--	--	--	Q8H112	534	8.3e-53	PGR5-like protein 1A, chloroplastic OS=Arabidopsis thaliana OX=3702 GN=PGRL1A PE=1 SV=1	--	--	--	--	--	--	--	--	--	--
Cluster-13593.21710	1.26711	3009.65	-11.342	2.2769e-20	2.664e-18	925	848921858	XP_012857552.1	841	2e-87	PREDICTED: germin-like protein subfamily 1 member 13 [Erythranthe guttata]	XM_010259542.1	XM_010259542	50	2.05496e-15	PREDICTED: Nelumbo nucifera putative germin-like protein 2-1 (LOC104597817), mRNA	--	--	--	--	P92997	682	2.1e-70	Germin-like protein subfamily 1 member 13 OS=Arabidopsis thaliana OX=3702 GN=GLP6 PE=2 SV=2	PF00190	Cupin	--	--	GO:0045735	nutrient reservoir activity	--	--	--	--
Cluster-13593.11610	1402.36	0	13.048	2.6866e-20	3.1341e-18	1329	1269961425	XP_022730873.1	361	1.3e-31	axial regulator YABBY 5-like [Durio zibethinus]	XM_011080100.2	XM_011080100	115	2.19656e-51	PREDICTED: Sesamum indicum axial regulator YABBY 5 (LOC105162139), mRNA	--	--	--	--	Q8GW46	312	2.4e-27	Axial regulator YABBY 5 OS=Arabidopsis thaliana OX=3702 GN=YAB5 PE=1 SV=1	PF04690	YABBY protein	GO:0007275	multicellular organism development	--	--	--	--	--	--
Cluster-13593.13933	1215.81	88.9578	3.7709	2.743e-20	3.181e-18	1861	604321504	EYU32080.1	468	7.3e-44	hypothetical protein MIMGU_mgv11b021529mg [Erythranthe guttata]	--	--	--	--	--	K15095	E1.1.1.208	(+)-neomenthol dehydrogenase	http://www.genome.jp/dbget-bin/www_bget?ko:K15095	Q6WAU1	400	2.1e-37	(-)-isopiperitenone reductase OS=Mentha piperita OX=34256 PE=1 SV=1	PF01370//PF14861//PF03932//PF01073	NAD dependent epimerase/dehydratase family//Plant antimicrobial peptide//CutC family//3-beta hydroxysteroid dehydrogenase/isomerase family	GO:0055070//GO:0008210//GO:0008209//GO:0055114//GO:0006694//GO:0008207//GO:0050832	copper ion homeostasis//estrogen metabolic process//androgen metabolic process//oxidation-reduction process//steroid biosynthetic process//C21-steroid hormone metabolic process//defense response to fungus	GO:0016616//GO:0050662//GO:0003824//GO:0003854//GO:0005507	oxidoreductase activity, acting on the CH-OH group of donors, NAD or NADP as acceptor//obsolete coenzyme binding//catalytic activity//3-beta-hydroxy-delta5-steroid dehydrogenase activity//copper ion binding	--	--	--	--
Cluster-13593.9989	4695.3	0.274269	13.829	2.7372e-20	3.181e-18	2138	1276239487	PIN01321.1	941	1.2e-98	hypothetical protein CDL12_26167 [Handroanthus impetiginosus]	XM_013003168.1	XM_013003168	263	1.90233e-133	PREDICTED: Erythranthe guttatus expansin-A8 (LOC105977787), mRNA	--	--	--	--	O22874	855	4.2e-90	Expansin-A8 OS=Arabidopsis thaliana OX=3702 GN=EXPA8 PE=2 SV=1	--	--	--	--	--	--	--	--	--	--
Cluster-13593.21920	0.363794	1025.35	-11.344	2.8085e-20	3.2474e-18	3641	604327430	EYU33236.1	1422	3.4e-154	hypothetical protein MIMGU_mgv1a021943mg [Erythranthe guttata]	XM_012979403.1	XM_012979403	133	6.02165e-61	PREDICTED: Erythranthe guttatus probable leucine-rich repeat receptor-like protein kinase At5g49770 (LOC105955637), transcript variant X3, mRNA	--	--	--	--	Q9LT96	991	1.2e-105	Probable leucine-rich repeat receptor-like protein kinase At5g49770 OS=Arabidopsis thaliana OX=3702 GN=At5g49770 PE=1 SV=1	PF00069//PF07714//PF13855//PF00560//PF13516	Protein kinase domain//Protein tyrosine and serine/threonine kinase//Leucine rich repeat//Leucine Rich Repeat//Leucine Rich repeat	GO:0006468	protein phosphorylation	GO:0005515//GO:0004672//GO:0005524	protein binding//protein kinase activity//ATP binding	--	--	--	--
Cluster-13593.15794	164.644	2.0319	6.3048	3.109e-20	3.5843e-18	2564	848859502	XP_012830639.1	1374	8.8e-149	PREDICTED: probable ADP-ribosylation factor GTPase-activating protein AGD11 [Erythranthe guttata]	--	--	--	--	--	K12486	SMAP	stromal membrane-associated protein	http://www.genome.jp/dbget-bin/www_bget?ko:K12486	Q8L7A4	1158	3.7e-125	Probable ADP-ribosylation factor GTPase-activating protein AGD11 OS=Arabidopsis thaliana OX=3702 GN=AGD11 PE=2 SV=1	PF02765//PF01412	Telomeric single stranded DNA binding POT1/CDC13//Putative GTPase activating protein for Arf	GO:0000723	telomere maintenance	GO:0005096//GO:0003677	GTPase activator activity//DNA binding	GO:0000784	nuclear chromosome, telomeric region	--	--
Cluster-13593.7836	1342.19	148.892	3.1724	3.7795e-20	4.3447e-18	3249	1527476926	XP_027090738.1	780	8.4e-80	WAT1-related protein At1g43650-like isoform X1 [Coffea arabica]	XM_011102939.2	XM_011102939	35	1.61407e-06	PREDICTED: Sesamum indicum 5-formyltetrahydrofolate cyclo-ligase-like protein COG0212 (LOC105179341), mRNA	--	--	--	--	Q6NMB7	537	4.8e-53	WAT1-related protein At1g43650 OS=Arabidopsis thaliana OX=3702 GN=At1g43650 PE=2 SV=1	PF03419//PF00892	Sporulation factor SpoIIGA//EamA-like transporter family	GO:0006508//GO:0030436	proteolysis//asexual sporulation	GO:0004190	aspartic-type endopeptidase activity	GO:0016020//GO:0016021	membrane//integral component of membrane	--	--
Cluster-13593.1379	0.643435	822.992	-10.153	4.4893e-20	5.1456e-18	1287	1276264779	PIN21138.1	1178	2.4e-126	Iron/ascorbate family oxidoreductase [Handroanthus impetiginosus]	--	--	--	--	--	--	--	--	--	Q9ZTA3	595	3.6e-60	Probable 2-oxoglutarate-dependent dioxygenase AOP1 OS=Arabidopsis thaliana OX=3702 GN=AOP1 PE=2 SV=1	PF03171//PF03523//PF01498	2OG-Fe(II) oxygenase superfamily//Macrophage scavenger receptor//Transposase	GO:0007165//GO:0006898//GO:0006313//GO:0015074//GO:0055114	signal transduction//receptor-mediated endocytosis//transposition, DNA-mediated//DNA integration//oxidation-reduction process	GO:0003677//GO:0016491//GO:0005044	DNA binding//oxidoreductase activity//scavenger receptor activity	GO:0016020	membrane	--	--
Cluster-13593.18303	150.239	1318.96	-3.133	4.6998e-20	5.3712e-18	1909	747093267	XP_011094431.1	1201	7.5e-129	AT-hook motif nuclear-localized protein 1 [Sesamum indicum]	XM_022990970.1	XM_022990970	122	4.08046e-55	PREDICTED: Olea europaea var. sylvestris AT-hook motif nuclear-localized protein 7-like (LOC111369452), mRNA	--	--	--	--	Q8VYJ2	486	2.3e-47	AT-hook motif nuclear-localized protein 1 OS=Arabidopsis thaliana OX=3702 GN=AHL1 PE=1 SV=1	PF07463//PF02178	NUMOD4 motif//AT hook motif	--	--	GO:0003677//GO:0016788	DNA binding//hydrolase activity, acting on ester bonds	--	--	--	--
Cluster-13593.9994	4984.75	408.776	3.608	5.1245e-20	5.8397e-18	5298	747075917	XP_011085010.1	1457	4.3e-158	delta-1-pyrroline-5-carboxylate synthase [Sesamum indicum]	XM_011086708.2	XM_011086708	558	0	PREDICTED: Sesamum indicum delta-1-pyrroline-5-carboxylate synthase (LOC105167125), mRNA	K12657	ALDH18A1, P5CS	delta-1-pyrroline-5-carboxylate synthetase	http://www.genome.jp/dbget-bin/www_bget?ko:K12657	O04015	1379	1.8e-150	Delta-1-pyrroline-5-carboxylate synthase OS=Actinidia deliciosa OX=3627 PE=2 SV=1	PF03764//PF02330//PF00171	Elongation factor G, domain IV//Mitochondrial glycoprotein//Aldehyde dehydrogenase family	GO:0055114	oxidation-reduction process	GO:0005525//GO:0016491	GTP binding//oxidoreductase activity	GO:0005759	mitochondrial matrix	KOG1154	Gamma-glutamyl kinase
Cluster-13593.22162	17.3087	673.735	-5.2773	5.3626e-20	6.089e-18	3900	747105269	XP_011100907.1	2536	2.4e-283	pentatricopeptide repeat-containing protein At2g33680 [Sesamum indicum]	KT382356.1	KT382356	197	1.70779e-96	Plectranthus barbatus cytochrome P450 CYP96A70 mRNA, complete cds	--	--	--	--	P93005	1830	6.8e-203	Pentatricopeptide repeat-containing protein At2g33680 OS=Arabidopsis thaliana OX=3702 GN=PCMP-E19 PE=3 SV=1	PF11808//PF00067//PF13181//PF14432	Phosphate regulon sensor protein PhoR//Cytochrome P450//Tetratricopeptide repeat//DYW family of nucleic acid deaminases	GO:0055114//GO:0016310//GO:0006470//GO:0000160	oxidation-reduction process//phosphorylation//protein dephosphorylation//phosphorelay signal transduction system	GO:0000155//GO:0020037//GO:0016705//GO:0005515//GO:0008270//GO:0005506//GO:0004721	phosphorelay sensor kinase activity//heme binding//oxidoreductase activity, acting on paired donors, with incorporation or reduction of molecular oxygen//protein binding//zinc ion binding//iron ion binding//phosphoprotein phosphatase activity	GO:0009365	protein histidine kinase complex	--	--
Cluster-5328.0	2.15719	274.573	-6.9754	5.3742e-20	6.089e-18	3776	747052114	XP_011072163.1	1664	3.1e-182	putative late blight resistance protein homolog R1A-10 [Sesamum indicum]	XM_012998354.1	XM_012998354	40	3.11956e-09	PREDICTED: Erythranthe guttatus putative late blight resistance protein homolog R1B-16 (LOC105973333), mRNA	--	--	--	--	Q6L438	618	2.3e-62	Putative late blight resistance protein homolog R1A-6 OS=Solanum demissum OX=50514 GN=R1A-6 PE=3 SV=2	PF00931	NB-ARC domain	--	--	GO:0043531	ADP binding	--	--	--	--
Cluster-13593.9458	2646.81	811.747	1.7052	5.5791e-20	6.3031e-18	4031	747052907	XP_011072588.1	1063	1.6e-112	probable GTP diphosphokinase RSH2, chloroplastic isoform X1 [Sesamum indicum]	XM_013001178.1	XM_013001178	283	2.7528e-144	PREDICTED: Erythranthe guttatus probable GTP diphosphokinase RSH3, chloroplastic (LOC105975928), mRNA	--	--	--	--	Q7XAP4	848	5.2e-89	Probable GTP diphosphokinase RSH2, chloroplastic OS=Oryza sativa subsp. japonica OX=39947 GN=RSH2 PE=2 SV=1	PF04607//PF00499	Region found in RelA / SpoT proteins//NADH-ubiquinone/plastoquinone oxidoreductase chain 6	GO:0006744//GO:0055114//GO:0015969//GO:0006814//GO:0006120	ubiquinone biosynthetic process//oxidation-reduction process//guanosine tetraphosphate metabolic process//sodium ion transport//mitochondrial electron transport, NADH to ubiquinone	GO:0008137	NADH dehydrogenase (ubiquinone) activity	--	--	--	--
Cluster-13593.12926	1191.61	97.3606	3.6128	5.7456e-20	6.4726e-18	2087	1527532779	XP_027116294.1	498	2.7e-47	cysteine synthase [Coffea arabica]	--	--	--	--	--	K01738	cysK	cysteine synthase A	http://www.genome.jp/dbget-bin/www_bget?ko:K01738	Q00834	474	6.3e-46	Cysteine synthase OS=Spinacia oleracea OX=3562 PE=1 SV=1	PF00382	Transcription factor TFIIB repeat	--	--	GO:0017025	TBP-class protein binding	--	--	--	--
Cluster-13593.3298	12.7221	483.688	-5.2463	5.8748e-20	6.5994e-18	1941	1600650607	TEY33789.1	934	7e-98	hypothetical protein Saspl_040802 [Salvia splendens]	XM_028332544.1	XM_028332544	130	1.48212e-59	PREDICTED: Glycine soja transmembrane protein 45A-like (LOC114374839), mRNA	--	--	--	--	--	--	--	--	--	--	--	--	--	--	--	--	--	--
Cluster-13593.20473	21.4715	2175.58	-6.675	7.0297e-20	7.8742e-18	635	747103813	XP_011100112.1	354	4.1e-31	uncharacterized protein LOC105178343 [Sesamum indicum]	--	--	--	--	--	--	--	--	--	--	--	--	--	PF15202	Adipogenin	GO:0045444	fat cell differentiation	--	--	--	--	--	--
Cluster-13593.306	0	561.294	-11.436	7.5107e-20	8.3892e-18	1423	848933726	XP_012829505.1	946	2.1e-99	PREDICTED: WAT1-related protein At1g43650-like isoform X1 [Erythranthe guttata]	--	--	--	--	--	--	--	--	--	Q6NMB7	642	1.4e-65	WAT1-related protein At1g43650 OS=Arabidopsis thaliana OX=3702 GN=At1g43650 PE=2 SV=1	PF08449//PF05653//PF00892	UAA transporter family//Magnesium transporter NIPA//EamA-like transporter family	GO:0055085//GO:0015693	transmembrane transport//magnesium ion transport	GO:0015095	magnesium ion transmembrane transporter activity	GO:0016020//GO:0016021	membrane//integral component of membrane	--	--
Cluster-13593.10791	2659.47	79.4602	5.0653	8.0382e-20	8.953e-18	1789	1276268699	PIN24474.1	785	1.2e-80	malate dehydrogenase [Handroanthus impetiginosus]	XM_019372256.1	XM_019372256	228	4.53847e-114	PREDICTED: Nicotiana attenuata malate dehydrogenase [NADP], chloroplastic-like (LOC109209080), mRNA	K00051	E1.1.1.82	malate dehydrogenase (NADP+)	http://www.genome.jp/dbget-bin/www_bget?ko:K00051	P21528	747	1.2e-77	Malate dehydrogenase [NADP], chloroplastic OS=Pisum sativum OX=3888 PE=1 SV=2	PF02866//PF00056	lactate/malate dehydrogenase, alpha/beta C-terminal domain//lactate/malate dehydrogenase, NAD binding domain	GO:0055114	oxidation-reduction process	GO:0016616//GO:0016491	oxidoreductase activity, acting on the CH-OH group of donors, NAD or NADP as acceptor//oxidoreductase activity	--	--	KOG1496	Malate dehydrogenase
Cluster-13593.11254	66.022	2502.62	-5.2492	8.9433e-20	9.9331e-18	2292	1387759675	PWA38419.1	222	3e-15	MYB5 [Artemisia annua]	XM_011102024.2	XM_011102024	64	8.57934e-23	PREDICTED: Sesamum indicum myb-related protein Myb4 (LOC105178533), mRNA	K09422	MYBP	myb proto-oncogene protein, plant	http://www.genome.jp/dbget-bin/www_bget?ko:K09422	Q9SEI0	177	1.9e-11	Transcription factor WER OS=Arabidopsis thaliana OX=3702 GN=WER PE=1 SV=1	--	--	--	--	--	--	--	--	--	--
Cluster-13593.22119	0	478.009	-11.205	1.0093e-19	1.1179e-17	2191	747093924	XP_011094785.1	2152	4.6e-239	ABC transporter G family member 20 [Sesamum indicum]	XM_012976503.1	XM_012976503	265	1.50763e-134	PREDICTED: Erythranthe guttatus ABC transporter G family member 2-like (LOC105952908), mRNA	--	--	--	--	Q9LFG8	1951	3.5e-217	ABC transporter G family member 20 OS=Arabidopsis thaliana OX=3702 GN=ABCG20 PE=2 SV=1	PF13304//PF00005//PF00910//PF03193//PF01926//PF00485//PF01061//PF01580	AAA domain, putative AbiEii toxin, Type IV TA system//ABC transporter//RNA helicase//RsgA GTPase//50S ribosome-binding GTPase//Phosphoribulokinase / Uridine kinase family//ABC-2 type transporter//FtsK/SpoIIIE family	--	--	GO:0000166//GO:0003677//GO:0005524//GO:0003924//GO:0003723//GO:0016301//GO:0005525//GO:0003724//GO:0016887	nucleotide binding//DNA binding//ATP binding//GTPase activity//RNA binding//kinase activity//GTP binding//RNA helicase activity//ATPase activity	GO:0016020	membrane	--	--
Cluster-13593.11248	12797.2	132.196	6.5976	1.1714e-19	1.2937e-17	2680	702271302	XP_010043499.1	1216	1.9e-130	PREDICTED: ribulose bisphosphate carboxylase/oxygenase activase, chloroplastic [Eucalyptus grandis]	AF338238.1	AF338238	405	0	Zantedeschia aethiopica rubisco activase (rca2) mRNA, partial cds	--	--	--	--	Q7X999	1203	2.4e-130	Ribulose bisphosphate carboxylase/oxygenase activase 2, chloroplastic OS=Larrea tridentata OX=66636 GN=RCA2 PE=2 SV=1	PF00004//PF00154	ATPase family associated with various cellular activities (AAA)//recA bacterial DNA recombination protein	GO:0006281	DNA repair	GO:0005524//GO:0003697	ATP binding//single-stranded DNA binding	--	--	--	--
Cluster-13593.688	0	642.363	-11.631	1.2021e-19	1.324e-17	2097	1276266050	PIN22215.1	823	5.6e-85	Iron/ascorbate family oxidoreductase [Handroanthus impetiginosus]	--	--	--	--	--	--	--	--	--	Q9FFF6	436	1.6e-41	Probable 2-oxoglutarate-dependent dioxygenase At5g05600 OS=Arabidopsis thaliana OX=3702 GN=At5g05600 PE=2 SV=1	PF03171	2OG-Fe(II) oxygenase superfamily	GO:0055114	oxidation-reduction process	GO:0016491	oxidoreductase activity	--	--	--	--
Cluster-13593.18397	544.403	0	11.683	1.3646e-19	1.4988e-17	850	1204909482	XP_021287197.1	149	3.3e-07	21 kDa seed protein-like [Herrania umbratica]	--	--	--	--	--	--	--	--	--	P10917	132	1.2e-06	Sporamin A OS=Ipomoea batatas OX=4120 GN=GSPO-A1 PE=2 SV=1	PF00197	Trypsin and protease inhibitor	--	--	GO:0004866	endopeptidase inhibitor activity	--	--	--	--
Cluster-13593.11079	9368.84	597.134	3.9717	1.4069e-19	1.5409e-17	1742	1173784034	XP_020547944.1	1982	1.9e-219	elongation factor TuA, chloroplastic-like [Sesamum indicum]	XM_020692285.1	XM_020692285	676	0	PREDICTED: Sesamum indicum elongation factor TuA, chloroplastic-like (LOC105157285), mRNA	K02358	tuf, TUFM	elongation factor Tu	http://www.genome.jp/dbget-bin/www_bget?ko:K02358	Q40450	1841	1.6e-204	Elongation factor TuA, chloroplastic OS=Nicotiana sylvestris OX=4096 GN=TUFA PE=2 SV=2	PF01926//PF02421//PF00009//PF03144//PF01678	50S ribosome-binding GTPase//Ferrous iron transport protein B//Elongation factor Tu GTP binding domain//Elongation factor Tu domain 2//Diaminopimelate epimerase	GO:0009089	lysine biosynthetic process via diaminopimelate	GO:0003924//GO:0005525//GO:0008837	GTPase activity//GTP binding//diaminopimelate epimerase activity	--	--	KOG0460	Mitochondrial translation elongation factor Tu
Cluster-13593.1464	0	1978.41	-13.254	1.425e-19	1.5564e-17	1564	--	--	--	--	--	--	--	--	--	--	--	--	--	--	--	--	--	--	--	--	--	--	--	--	--	--	--	--
Cluster-13593.11684	2139.88	0	13.657	1.5e-19	1.6338e-17	793	747053982	XP_011073177.1	336	6.3e-29	acyl carrier protein 4, chloroplastic [Sesamum indicum]	KJ784425.1	KJ784425	67	6.20875e-25	Salvia miltiorrhiza Acyl Carrier Protein (ACP7) mRNA, complete cds	--	--	--	--	Q9SW21	260	1.6e-21	Acyl carrier protein 4, chloroplastic OS=Arabidopsis thaliana OX=3702 GN=ACP4 PE=2 SV=1	--	--	--	--	--	--	--	--	--	--
Cluster-13593.21760	0	485.548	-11.227	1.5402e-19	1.6729e-17	1303	747070567	XP_011082111.1	610	1.7e-60	NAC domain-containing protein 92 [Sesamum indicum]	XM_013891580.2	XM_013891580	120	3.57648e-54	PREDICTED: Brassica napus protein CUP-SHAPED COTYLEDON 3 (LOC106449917), mRNA	--	--	--	--	O04017	412	6e-39	Protein CUP-SHAPED COTYLEDON 2 OS=Arabidopsis thaliana OX=3702 GN=NAC098 PE=1 SV=1	PF02365	No apical meristem (NAM) protein	GO:0006355	regulation of transcription, DNA-templated	GO:0003677	DNA binding	--	--	--	--
Cluster-13593.10932	1017.84	0.306804	11.623	1.5654e-19	1.6957e-17	1513	1338444066	PON66716.1	591	3.2e-58	hypothetical protein PanWU01x14_107530 [Parasponia andersonii]	XM_018996105.1	XM_018996105	68	3.36167e-25	PREDICTED: Juglans regia uncharacterized protein ycf36 (LOC109013871), mRNA	--	--	--	--	Q9FN15	555	1.8e-55	Protein CONSERVED IN THE GREEN LINEAGE AND DIATOMS 27, chloroplastic OS=Arabidopsis thaliana OX=3702 GN=CGLD27 PE=2 SV=1	PF00320	GATA zinc finger	GO:0006355	regulation of transcription, DNA-templated	GO:0043565//GO:0008270	sequence-specific DNA binding//zinc ion binding	--	--	--	--
Cluster-13593.14695	2040.91	109.891	4.2146	1.5814e-19	1.7083e-17	4436	747067327	XP_011080379.1	1716	3.4e-188	magnesium-chelatase subunit ChlD, chloroplastic [Sesamum indicum]	XM_011082077.2	XM_011082077	1253	0	PREDICTED: Sesamum indicum magnesium-chelatase subunit ChlD, chloroplastic (LOC105163649), mRNA	K03404	chlD, bchD	magnesium chelatase subunit D	http://www.genome.jp/dbget-bin/www_bget?ko:K03404	O24133	1441	9.9e-158	Magnesium-chelatase subunit ChlD, chloroplastic OS=Nicotiana tabacum OX=4097 GN=CHLD PE=2 SV=1	PF00010//PF00493//PF02459//PF07728//PF04005//PF10152//PF00158//PF07724	Helix-loop-helix DNA-binding domain//MCM P-loop domain//Adenoviral DNA terminal protein//AAA domain (dynein-related subfamily)//Hus1-like protein//Subunit CCDC53 of WASH complex//Sigma-54 interaction domain//AAA domain (Cdc48 subfamily)	GO:0006270//GO:0000077//GO:0006260//GO:0006355	DNA replication initiation//DNA damage checkpoint//DNA replication//regulation of transcription, DNA-templated	GO:0046983//GO:0003677//GO:0005524//GO:0008134//GO:0016887	protein dimerization activity//DNA binding//ATP binding//transcription factor binding//ATPase activity	GO:0005667//GO:0071203//GO:0030896	transcription regulator complex//WASH complex//checkpoint clamp complex	--	--
Cluster-13593.9992	2375.6	591.992	2.0046	1.649e-19	1.7765e-17	2122	1276260471	PIN17492.1	1458	1.3e-158	hypothetical protein CDL12_09838 [Handroanthus impetiginosus]	XM_012972263.1	XM_012972263	82	7.82196e-33	PREDICTED: Erythranthe guttatus uncharacterized LOC105948998 (LOC105948998), mRNA	--	--	--	--	--	--	--	--	PF08241	Methyltransferase domain	--	--	GO:0008168	methyltransferase activity	--	--	--	--
Cluster-13593.21844	0	454.796	-11.133	1.7833e-19	1.9159e-17	1021	747044351	XP_011088585.1	658	3.7e-66	two-component response regulator ORR9 [Sesamum indicum]	XM_020697471.1	XM_020697471	152	4.52593e-72	PREDICTED: Sesamum indicum two-component response regulator ORR9-like (LOC105172179), mRNA	K14492	ARR-A	two-component response regulator ARR-A family	http://www.genome.jp/dbget-bin/www_bget?ko:K14492	Q2RAP3	502	1.7e-49	Two-component response regulator ORR9 OS=Oryza sativa subsp. japonica OX=39947 GN=RR9 PE=2 SV=2	PF06404//PF00072	Phytosulfokine precursor protein (PSK)//Response regulator receiver domain	GO:0000160//GO:0008283//GO:0040007//GO:0007165	phosphorelay signal transduction system//cell population proliferation//growth//signal transduction	GO:0008083	growth factor activity	GO:0005576	extracellular region	--	--
Cluster-13593.11898	4445.54	0.548538	12.897	1.8197e-19	1.9497e-17	1287	604342989	EYU42013.1	299	2e-24	hypothetical protein MIMGU_mgv1a016621mg [Erythranthe guttata]	KY712427.1	KY712427	38	1.35363e-08	Artemisia annua lipid transfer protein-4 (LTP4) mRNA, complete cds	--	--	--	--	A0A158V755	218	1.9e-16	Non-specific lipid-transfer protein 2 OS=Pisum sativum OX=3888 PE=2 SV=1	PF12549	Tyrosine hydroxylase N terminal	GO:0055114//GO:0006570	oxidation-reduction process//tyrosine metabolic process	GO:0004511	tyrosine 3-monooxygenase activity	--	--	--	--
Cluster-13593.11601	12976.6	608.984	4.4133	1.9408e-19	2.0738e-17	2858	756786145	AJM89728.1	1377	4.4e-149	UDP-glucosyltransferase [Leonurus japonicus]	AB013596.1	AB013596	101	2.90007e-43	Perilla frutescens var. crispa PF3R4 mRNA for UDP-glucose:anthocysnin 5-O-glucosyltransferase, complete cds	K21371	-	-	http://www.genome.jp/dbget-bin/www_bget?ko:K21371	K4CWS6	1324	2.3e-144	UDP-glycosyltransferase 75C1 OS=Solanum lycopersicum OX=4081 GN=UGT75C1 PE=1 SV=1	PF03033//PF04101//PF00201	Glycosyltransferase family 28 N-terminal domain//Glycosyltransferase family 28 C-terminal domain//UDP-glucoronosyl and UDP-glucosyl transferase	GO:0005975//GO:0030259	carbohydrate metabolic process//lipid glycosylation	GO:0016758	transferase activity, transferring hexosyl groups	--	--	--	--
Cluster-13593.10786	42846.3	204.109	7.7136	2.1388e-19	2.2792e-17	2407	700196494	KGN51671.1	980	4e-103	hypothetical protein Csa_008664 [Cucumis sativus]	XM_011095994.2	XM_011095994	355	0	PREDICTED: Sesamum indicum protein ABHD11 (LOC105174033), transcript variant X1, mRNA	K08908	LHCA2	light-harvesting complex I chlorophyll a/b binding protein 2	http://www.genome.jp/dbget-bin/www_bget?ko:K08908	P10708	957	7.1e-102	Chlorophyll a-b binding protein 7, chloroplastic OS=Solanum lycopersicum OX=4081 GN=CAB7 PE=3 SV=1	PF00975//PF07819	Thioesterase domain//PGAP1-like protein	GO:0009058	biosynthetic process	GO:0016788	hydrolase activity, acting on ester bonds	--	--	--	--
Cluster-13593.12388	856.864	1.88037	8.8659	2.4137e-19	2.5653e-17	2302	1173820429	XP_011086174.2	2813	0	LOW QUALITY PROTEIN: homeobox-leucine zipper protein MERISTEM L1 [Sesamum indicum]	XM_011097801.2	XM_011097801	910	0	PREDICTED: Sesamum indicum homeobox-leucine zipper protein MERISTEM L1 (LOC105175372), transcript variant X5, mRNA	K09338	HD-ZIP	homeobox-leucine zipper protein	http://www.genome.jp/dbget-bin/www_bget?ko:K09338	Q8RWU4	2380	6.7e-267	Homeobox-leucine zipper protein MERISTEM L1 OS=Arabidopsis thaliana OX=3702 GN=ATML1 PE=2 SV=1	PF00046//PF02183//PF06156//PF08961//PF01852//PF05920	Homeodomain//Homeobox associated leucine zipper//Initiation control protein YabA//Nuclear receptor-binding factor 2, autophagy regulator//START domain//Homeobox KN domain	GO:0006355//GO:0006914//GO:0006260	regulation of transcription, DNA-templated//autophagy//DNA replication	GO:0043565//GO:0003677//GO:0008289	sequence-specific DNA binding//DNA binding//lipid binding	--	--	--	--
Cluster-13593.2662	65.4934	1617.62	-4.6223	2.435e-19	2.5809e-17	2905	1600709206	TEY90900.1	1115	1.1e-118	hypothetical protein Saspl_007256 [Salvia splendens]	--	--	--	--	--	K00430	E1.11.1.7	peroxidase	http://www.genome.jp/dbget-bin/www_bget?ko:K00430	O80822	939	1e-99	Peroxidase 25 OS=Arabidopsis thaliana OX=3702 GN=PER25 PE=2 SV=2	PF00141	Peroxidase	GO:0006979//GO:0006804//GO:0055114	response to oxidative stress//obsolete peroxidase reaction//oxidation-reduction process	GO:0020037//GO:0004601	heme binding//peroxidase activity	--	--	--	--
Cluster-13593.4377	579.906	111.721	2.3743	2.5245e-19	2.6686e-17	1849	747066108	XP_011079725.1	1312	9.8e-142	peptide chain release factor APG3, chloroplastic [Sesamum indicum]	XM_011081423.2	XM_011081423	324	2.02024e-167	PREDICTED: Sesamum indicum peptide chain release factor APG3, chloroplastic (LOC105163173), mRNA	K02835	prfA, MTRF1, MRF1	peptide chain release factor 1	http://www.genome.jp/dbget-bin/www_bget?ko:K02835	Q8RX79	1167	2.4e-126	Peptide chain release factor APG3, chloroplastic OS=Arabidopsis thaliana OX=3702 GN=APG3 PE=2 SV=1	PF00472//PF00669//PF16326//PF03462//PF02482	RF-1 domain//Bacterial flagellin N-terminal helical region//ABC transporter C-terminal domain//PCRF domain//Sigma 54 modulation protein / S30EA ribosomal protein	GO:0006415//GO:0006449//GO:0071973//GO:0044238	translational termination//regulation of translational termination//bacterial-type flagellum-dependent cell motility//primary metabolic process	GO:0003677//GO:0005198//GO:0003747	DNA binding//structural molecule activity//translation release factor activity	GO:0005840//GO:0018444	ribosome//translation release factor complex	KOG2726	Mitochondrial polypeptide chain release factor
Cluster-13593.21973	0.727588	788.94	-10.078	2.6929e-19	2.839e-17	1568	747068650	XP_011081090.1	975	1e-102	AT-hook motif nuclear-localized protein 26-like [Sesamum indicum]	XM_020256928.1	XM_020256928	143	7.07452e-67	PREDICTED: Ananas comosus AT-hook motif nuclear-localized protein 22-like (LOC109727056), mRNA	--	--	--	--	O49662	686	1.2e-70	AT-hook motif nuclear-localized protein 24 OS=Arabidopsis thaliana OX=3702 GN=AHL24 PE=2 SV=1	--	--	--	--	--	--	--	--	--	--
Cluster-13593.9692	392.566	25.3507	3.9557	2.9587e-19	3.1109e-17	2007	848881992	XP_012841338.1	807	3.9e-83	PREDICTED: snRNA-activating protein complex subunit 4 [Erythranthe guttata]	XM_012985884.1	XM_012985884	224	8.53782e-112	PREDICTED: Erythranthe guttatus snRNA-activating protein complex subunit 4 (LOC105961649), mRNA	K09422	MYBP	myb proto-oncogene protein, plant	http://www.genome.jp/dbget-bin/www_bget?ko:K09422	Q9LE63	738	1.5e-76	Transcription factor MYB106 OS=Arabidopsis thaliana OX=3702 GN=MYB106 PE=2 SV=1	PF01066	CDP-alcohol phosphatidyltransferase	GO:0008654	phospholipid biosynthetic process	GO:0016780	phosphotransferase activity, for other substituted phosphate groups	GO:0016020	membrane	--	--
Cluster-13593.6093	193.218	1.5159	7.0072	3.1555e-19	3.309e-17	1828	747080679	XP_011087598.1	1060	1.6e-112	NAC domain-containing protein 35 [Sesamum indicum]	XM_011093940.2	XM_011093940	255	4.5419e-129	PREDICTED: Sesamum indicum NAC domain-containing protein 35 (LOC105172490), mRNA	--	--	--	--	Q9ZVP8	786	3.6e-82	NAC domain-containing protein 35 OS=Arabidopsis thaliana OX=3702 GN=NAC035 PE=1 SV=2	PF02365	No apical meristem (NAM) protein	GO:0006355	regulation of transcription, DNA-templated	GO:0003677	DNA binding	--	--	--	--
Cluster-13593.22179	0	1207.25	-12.541	3.2279e-19	3.376e-17	1742	1276259425	PIN16612.1	1683	8.9e-185	Cytochrome P450 CYP2 subfamily [Handroanthus impetiginosus]	--	--	--	--	--	K09755	CYP84A, F5H	ferulate-5-hydroxylase	http://www.genome.jp/dbget-bin/www_bget?ko:K09755	Q42600	1499	7.3e-165	Cytochrome P450 84A1 OS=Arabidopsis thaliana OX=3702 GN=CYP84A1 PE=1 SV=1	PF00067	Cytochrome P450	GO:0055114	oxidation-reduction process	GO:0005506//GO:0020037//GO:0016705	iron ion binding//heme binding//oxidoreductase activity, acting on paired donors, with incorporation or reduction of molecular oxygen	--	--	--	--
Cluster-13593.15777	674.522	37.0298	4.1865	3.3807e-19	3.5264e-17	2708	747049614	XP_011070857.1	2892	0	phosphate transporter PHO1 homolog 1 [Sesamum indicum]	XM_012999728.1	XM_012999728	70	4.69364e-26	PREDICTED: Erythranthe guttatus phosphate transporter PHO1 homolog 1 (LOC105974616), mRNA	--	--	--	--	Q93ZF5	2417	4e-271	Phosphate transporter PHO1 homolog 1 OS=Arabidopsis thaliana OX=3702 GN=PHO1-H1 PE=2 SV=1	PF03124//PF00584	EXS family//SecE/Sec61-gamma subunits of protein translocation complex	GO:0006605//GO:0006886	protein targeting//intracellular protein transport	--	--	GO:0016020//GO:0016021	membrane//integral component of membrane	--	--
Cluster-13593.574	0	1008.88	-12.282	3.585e-19	3.7296e-17	2244	1238790558	ASW21052.1	803	1.3e-82	cytochrome P450 CYP82D2 (chromoplast) [Scutellaria baicalensis]	--	--	--	--	--	--	--	--	--	O49858	627	1.2e-63	Cytochrome P450 82A3 OS=Glycine max OX=3847 GN=CYP82A3 PE=2 SV=1	PF00067	Cytochrome P450	GO:0055114	oxidation-reduction process	GO:0020037//GO:0016705//GO:0005506	heme binding//oxidoreductase activity, acting on paired donors, with incorporation or reduction of molecular oxygen//iron ion binding	--	--	--	--
Cluster-13593.14429	776.927	1.16215	9.356	3.744e-19	3.8848e-17	349	326527749	BAK08149.1	496	7.7e-48	predicted protein [Hordeum vulgare subsp. vulgare]	AK376955.1	AK376955	349	0	Hordeum vulgare subsp. vulgare mRNA for predicted protein, complete cds, clone: NIASHv3144K03	K05298	GAPA	glyceraldehyde-3-phosphate dehydrogenase (NADP+) (phosphorylating)	http://www.genome.jp/dbget-bin/www_bget?ko:K05298	Q9LPW0	464	1.5e-45	Glyceraldehyde-3-phosphate dehydrogenase GAPA2, chloroplastic OS=Arabidopsis thaliana OX=3702 GN=GAPA2 PE=2 SV=1	PF02800	Glyceraldehyde 3-phosphate dehydrogenase, C-terminal domain	GO:0055114	oxidation-reduction process	GO:0016620	oxidoreductase activity, acting on the aldehyde or oxo group of donors, NAD or NADP as acceptor	--	--	KOG0657	Glyceraldehyde 3-phosphate dehydrogenase
Cluster-13593.936	0	2859.87	-13.786	4.1527e-19	4.2976e-17	1219	--	--	--	--	--	--	--	--	--	--	--	--	--	--	--	--	--	--	--	--	--	--	--	--	--	--	--	--
Cluster-13593.11708	20815.5	86.1862	7.9153	4.2124e-19	4.3479e-17	1466	1527523567	XP_027111606.1	336	1.2e-28	oxygen-evolving enhancer protein 3-2, chloroplastic-like [Coffea arabica]	--	--	--	--	--	K08901	psbQ	photosystem II oxygen-evolving enhancer protein 3	http://www.genome.jp/dbget-bin/www_bget?ko:K08901	Q41932	273	8.9e-23	Oxygen-evolving enhancer protein 3-2, chloroplastic OS=Arabidopsis thaliana OX=3702 GN=PSBQ2 PE=1 SV=2	PF05757	Oxygen evolving enhancer protein 3 (PsbQ)	GO:0015979	photosynthesis	GO:0005509	calcium ion binding	GO:0009523//GO:0019898//GO:0009654	photosystem II//extrinsic component of membrane//photosystem II oxygen evolving complex	--	--
Cluster-13593.6635	2447.82	19.024	7.0134	4.7351e-19	4.8746e-17	1983	1276269440	PIN25108.1	870	1.9e-90	Glycosyl transferase, family 8 - glycogenin [Handroanthus impetiginosus]	XM_011072789.2	XM_011072789	194	4.00811e-95	PREDICTED: Sesamum indicum galactinol synthase 1-like (LOC105156611), mRNA	K18819	GOLS	inositol 3-alpha-galactosyltransferase	http://www.genome.jp/dbget-bin/www_bget?ko:K18819	Q9XGN4	857	2.3e-90	Galactinol synthase 1 OS=Ajuga reptans OX=38596 GN=GOLS1 PE=1 SV=1	PF01501	Glycosyl transferase family 8	--	--	GO:0016757	transferase activity, transferring glycosyl groups	--	--	--	--
Cluster-13593.949	7.12174	11989.1	-10.745	4.969e-19	5.1022e-17	786	--	--	--	--	--	--	--	--	--	--	--	--	--	--	--	--	--	--	--	--	--	--	--	--	--	--	--	--
Cluster-13593.3095	352.457	0	11.056	5.0053e-19	5.1261e-17	1601	1600662780	TEY45208.1	480	2.5e-45	hypothetical protein Saspl_023229 [Salvia splendens]	--	--	--	--	--	--	--	--	--	O65657	273	9.8e-23	Heavy metal-associated isoprenylated plant protein 23 OS=Arabidopsis thaliana OX=3702 GN=HIPP23 PE=1 SV=1	PF00558	Vpu protein	GO:0032801//GO:0019076//GO:0006812	receptor catabolic process//viral release from host cell//cation transport	GO:0005261	cation channel activity	GO:0033644	host cell membrane	--	--
Cluster-13593.10783	4155.19	94.6904	5.4552	5.5893e-19	5.7094e-17	4228	1276258996	PIN16268.1	941	2.4e-98	Mitogen-activated protein kinase [Handroanthus impetiginosus]	XM_011077299.2	XM_011077299	388	0	PREDICTED: Sesamum indicum mitogen-activated protein kinase 9-like (LOC105160034), mRNA	K20538	MPK8	mitogen-activated protein kinase 8	http://www.genome.jp/dbget-bin/www_bget?ko:K20538	Q9LM33	814	4.8e-85	Mitogen-activated protein kinase 8 OS=Arabidopsis thaliana OX=3702 GN=MPK8 PE=1 SV=2	PF07714//PF07732//PF00069	Protein tyrosine and serine/threonine kinase//Multicopper oxidase//Protein kinase domain	GO:0006468	protein phosphorylation	GO:0004672//GO:0005507//GO:0005524	protein kinase activity//copper ion binding//ATP binding	--	--	--	--
Cluster-13593.13162	656.979	54.2533	3.5987	6.1752e-19	6.2825e-17	1538	--	--	--	--	--	--	--	--	--	--	--	--	--	--	--	--	--	--	PF17067	Ribosomal protein S31e	--	--	--	--	GO:0005840	ribosome	--	--
Cluster-13593.9459	1845.01	10.1772	7.489	6.1823e-19	6.2825e-17	2479	729465216	XP_010526298.1	396	2.2e-35	PREDICTED: leucine aminopeptidase 1-like [Tarenaya hassleriana]	--	--	--	--	--	K01255	CARP, pepA	leucyl aminopeptidase	http://www.genome.jp/dbget-bin/www_bget?ko:K01255	Q42876	353	8e-32	Leucine aminopeptidase 2, chloroplastic OS=Solanum lycopersicum OX=4081 GN=LAPA2 PE=2 SV=1	PF02789//PF00883//PF08728	Cytosol aminopeptidase family, N-terminal domain//Cytosol aminopeptidase family, catalytic domain//CRT10	GO:0006357//GO:0006508	regulation of transcription by RNA polymerase II//proteolysis	GO:0004177	aminopeptidase activity	--	--	KOG2597	Predicted aminopeptidase of the M17 family
Cluster-13593.8047	640.549	4.46451	7.1619	6.2779e-19	6.3632e-17	1938	747101079	XP_011098652.1	700	9.5e-71	myb-related protein 306 [Sesamum indicum]	KR422399.1	KR422399	136	6.83624e-63	Betula platyphylla R2R3-MYB transcription factor (MYB106) mRNA, complete cds	--	--	--	--	Q9LE63	371	5.1e-34	Transcription factor MYB106 OS=Arabidopsis thaliana OX=3702 GN=MYB106 PE=2 SV=1	PF09111	SLIDE	GO:0006338	chromatin remodeling	GO:0003676//GO:0005524//GO:0016818	nucleic acid binding//ATP binding//hydrolase activity, acting on acid anhydrides, in phosphorus-containing anhydrides	GO:0005634	nucleus	--	--
Cluster-13593.10390	1990.05	159.695	3.6394	6.3475e-19	6.4173e-17	2870	604304623	EYU23874.1	1262	9.6e-136	hypothetical protein MIMGU_mgv1a011852mg [Erythranthe guttata]	XM_011076536.1	XM_011076536	402	0	PREDICTED: Sesamum indicum protein YIF1B-like (LOC105159460), mRNA	K20362	YIF1	protein transport protein YIF1	http://www.genome.jp/dbget-bin/www_bget?ko:K20362	Q42593	886	1.5e-93	L-ascorbate peroxidase T, chloroplastic OS=Arabidopsis thaliana OX=3702 GN=APXT PE=2 SV=2	PF03878//PF00141	YIF1//Peroxidase	GO:0006888//GO:0006979//GO:0055114//GO:0006804	endoplasmic reticulum to Golgi vesicle-mediated transport//response to oxidative stress//oxidation-reduction process//obsolete peroxidase reaction	GO:0004601//GO:0020037	peroxidase activity//heme binding	GO:0005789	endoplasmic reticulum membrane	--	--
Cluster-13593.9581	206.016	14.4074	3.8279	7.065e-19	7.1245e-17	3040	--	--	--	--	--	--	--	--	--	--	--	--	--	--	--	--	--	--	PF07706	Aminotransferase ubiquitination site	GO:0009074//GO:0006571//GO:0009094//GO:0006536//GO:0009821//GO:0006103//GO:0000162	aromatic amino acid family catabolic process//tyrosine biosynthetic process//L-phenylalanine biosynthetic process//glutamate metabolic process//alkaloid biosynthetic process//2-oxoglutarate metabolic process//tryptophan biosynthetic process	GO:0030170//GO:0004838	pyridoxal phosphate binding//L-tyrosine:2-oxoglutarate aminotransferase activity	--	--	--	--
Cluster-13593.21894	0.321718	785.324	-10.959	7.1203e-19	7.1618e-17	1828	604331477	EYU36335.1	1372	1.1e-148	hypothetical protein MIMGU_mgv1a004314mg [Erythranthe guttata]	--	--	--	--	--	--	--	--	--	S4UX02	1230	1.2e-133	Ferruginol synthase OS=Salvia miltiorrhiza OX=226208 GN=CYP76AH1 PE=1 SV=1	PF00067	Cytochrome P450	GO:0055114	oxidation-reduction process	GO:0020037//GO:0016705//GO:0005506	heme binding//oxidoreductase activity, acting on paired donors, with incorporation or reduction of molecular oxygen//iron ion binding	--	--	--	--
Cluster-13593.7300	12034.8	2.75383	12.1	7.9879e-19	8.0141e-17	2678	747066655	XP_011080016.1	1790	5.3e-197	cytochrome P450 94A2 [Sesamum indicum]	CP025657.1	CP025657	155	2.60238e-73	Ipomoea trifida cultivar NCNSP0306 chromosome 14	--	--	--	--	P98188	1405	8.9e-154	Cytochrome P450 94A2 OS=Vicia sativa OX=3908 GN=CYP94A2 PE=2 SV=1	PF04542//PF00067//PF04906	Sigma-70 region 2//Cytochrome P450//Tweety	GO:0006352//GO:0055114//GO:0006355	DNA-templated transcription, initiation//oxidation-reduction process//regulation of transcription, DNA-templated	GO:0003700//GO:0005506//GO:0020037//GO:0016705	DNA-binding transcription factor activity//iron ion binding//heme binding//oxidoreductase activity, acting on paired donors, with incorporation or reduction of molecular oxygen	GO:0005667//GO:0016021	transcription regulator complex//integral component of membrane	--	--
Cluster-13593.3024	290.256	11.5708	4.6439	8.1098e-19	8.1158e-17	1983	747080064	XP_011087267.1	1755	4.5e-193	probable xyloglucan 6-xylosyltransferase 5 [Sesamum indicum]	XM_012998605.1	XM_012998605	314	7.85792e-162	PREDICTED: Erythranthe guttatus putative glycosyltransferase 5 (LOC105973570), mRNA	K08238	XXT	xyloglucan 6-xylosyltransferase	http://www.genome.jp/dbget-bin/www_bget?ko:K08238	Q9CA75	1618	1.3e-178	Probable xyloglucan 6-xylosyltransferase 5 OS=Arabidopsis thaliana OX=3702 GN=XXT5 PE=1 SV=1	PF05637	galactosyl transferase GMA12/MNN10 family	--	--	GO:0016757	transferase activity, transferring glycosyl groups	GO:0016021	integral component of membrane	--	--
Cluster-13593.23159	4.43153	165.258	-5.2321	8.3636e-19	8.3486e-17	1213	747058015	XP_011075338.1	700	6e-71	protein MIZU-KUSSEI 1 [Sesamum indicum]	XM_013001786.1	XM_013001786	112	9.30487e-50	PREDICTED: Erythranthe guttatus protein MIZU-KUSSEI 1-like (LOC105976551), mRNA	--	--	--	--	O22227	530	1.2e-52	Protein MIZU-KUSSEI 1 OS=Arabidopsis thaliana OX=3702 GN=MIZ1 PE=1 SV=1	PF04759	Protein of unknown function, DUF617	GO:0010274	hydrotropism	--	--	--	--	--	--
Cluster-13593.22958	0	418.487	-11.013	8.5276e-19	8.4908e-17	1662	1024022370	KZV38305.1	623	6.9e-62	hypothetical protein F511_36246 [Dorcoceras hygrometricum]	XM_024173316.1	XM_024173316	158	3.44407e-75	PREDICTED: Morus notabilis AT-hook motif nuclear-localized protein 24 (LOC21405961), mRNA	--	--	--	--	O22130	523	1e-51	AT-hook motif nuclear-localized protein 22 OS=Arabidopsis thaliana OX=3702 GN=AHL22 PE=1 SV=1	PF08625//PF17308	Utp13 specific WD40 associated domain//Pro-corazonin	GO:0006364//GO:0045823	rRNA processing//positive regulation of heart contraction	GO:0071858	corazonin receptor binding	GO:0032040	small-subunit processome	--	--
Cluster-13593.11339	58798	584.145	6.6532	8.9041e-19	8.8433e-17	4198	848855533	XP_012852768.1	2702	1.5e-302	PREDICTED: pentatricopeptide repeat-containing protein At1g20230-like [Erythranthe guttata]	XM_019409403.1	XM_019409403	325	1.28791e-167	PREDICTED: Nicotiana attenuata oxygen-evolving enhancer protein 1, chloroplastic-like (LOC109242558), mRNA	--	--	--	--	O82380	1237	4.2e-134	Pentatricopeptide repeat-containing protein At2g29760, chloroplastic OS=Arabidopsis thaliana OX=3702 GN=PCMP-H33 PE=2 SV=1	PF14432//PF01716//PF06105	DYW family of nucleic acid deaminases//Manganese-stabilising protein / photosystem II polypeptide//Aph-1 protein	GO:0016485//GO:0010207//GO:0043085//GO:0042549	protein processing//photosystem II assembly//positive regulation of catalytic activity//photosystem II stabilization	GO:0010242//GO:0008270	oxygen evolving activity//zinc ion binding	GO:0016021//GO:0009654	integral component of membrane//photosystem II oxygen evolving complex	--	--
Cluster-13593.19495	50.8177	6727.08	-7.0436	9.2519e-19	9.1657e-17	2868	1173768466	XP_020552954.1	2719	1.1e-304	phosphate transporter PHO1 [Sesamum indicum]	XM_020697295.1	XM_020697295	595	0	PREDICTED: Sesamum indicum phosphate transporter PHO1 (LOC105171762), mRNA	--	--	--	--	Q8S403	2305	4.2e-258	Phosphate transporter PHO1 OS=Arabidopsis thaliana OX=3702 GN=PHO1 PE=1 SV=1	PF03124	EXS family	--	--	--	--	GO:0016021	integral component of membrane	--	--
Cluster-13593.13065	1851.87	283.774	2.7059	9.3667e-19	9.2561e-17	4194	1173821668	XP_011090112.2	496	9.3e-47	magnesium transporter MRS2-11, chloroplastic [Sesamum indicum]	XM_020696613.1	XM_020696613	233	1.78643e-116	PREDICTED: Sesamum indicum magnesium transporter MRS2-11, chloroplastic (LOC105170886), transcript variant X2, mRNA	K16075	MRS2, MFM1	magnesium transporter	http://www.genome.jp/dbget-bin/www_bget?ko:K16075	Q058N4	446	2.2e-42	Magnesium transporter MRS2-11, chloroplastic OS=Arabidopsis thaliana OX=3702 GN=MRS2-11 PE=1 SV=1	PF06305	Lipopolysaccharide assembly protein A domain	--	--	--	--	GO:0005887	integral component of plasma membrane	--	--
Cluster-13593.11344	80088.7	598.042	7.065	9.9633e-19	9.821e-17	1234	--	--	--	--	--	--	--	--	--	--	--	--	--	--	--	--	--	--	--	--	--	--	--	--	--	--	--	--
Cluster-13593.18329	182.393	1.45083	6.9382	1.0326e-18	1.0141e-16	941	1137222610	OMO88211.1	171	1e-09	hypothetical protein COLO4_20366 [Corchorus olitorius]	KT177565.1	KT177565	34	1.64012e-06	Monarda fistulosa var. mollis voucher Aust 190 photosystem II 47 kDa protein (psbB) gene, complete cds; plastid	--	--	--	--	--	--	--	--	PF04206	Tetrahydromethanopterin S-methyltransferase, subunit E	GO:0006814//GO:0046656	sodium ion transport//folic acid biosynthetic process	GO:0030269	tetrahydromethanopterin S-methyltransferase activity	GO:0005737//GO:0012506	cytoplasm//vesicle membrane	--	--
Cluster-13593.22376	24.87	265.42	-3.4094	1.034e-18	1.0141e-16	1654	747059768	XP_011076281.1	597	7.1e-59	AT-hook motif nuclear-localized protein 1 [Sesamum indicum]	--	--	--	--	--	--	--	--	--	Q8VYJ2	392	1.6e-36	AT-hook motif nuclear-localized protein 1 OS=Arabidopsis thaliana OX=3702 GN=AHL1 PE=1 SV=1	PF02178//PF02443	AT hook motif//Circovirus capsid protein	GO:0019069	viral capsid assembly	GO:0003677	DNA binding	GO:0042025	host cell nucleus	--	--
Cluster-13593.11163	714.985	23.0585	4.9513	1.05e-18	1.0273e-16	3007	552541325	YP_008592510.1	497	5.1e-47	ribosomal protein S18 (chloroplast) [Andrographis paniculata]	KF150644.2	KF150644	3003	0	Andrographis paniculata chloroplast, complete genome	K02913	RP-L33, MRPL33, rpmG	large subunit ribosomal protein L33	http://www.genome.jp/dbget-bin/www_bget?ko:K02913	Q0ZIZ8	478	3.1e-46	30S ribosomal protein S18, chloroplastic OS=Vitis vinifera OX=29760 GN=rps18 PE=3 SV=1	PF00471//PF01701//PF02529//PF01084	Ribosomal protein L33//Photosystem I reaction centre subunit IX / PsaJ//Cytochrome B6-F complex subunit 5//Ribosomal protein S18	GO:0042254//GO:0015979//GO:0006412	ribosome biogenesis//photosynthesis//translation	GO:0003735	structural constituent of ribosome	GO:0009512//GO:0009522//GO:0005840	cytochrome b6f complex//photosystem I//ribosome	--	--
Cluster-10893.0	1.75132	233.927	-7.0151	1.1013e-18	1.0748e-16	2388	747079550	XP_011086980.1	251	1.4e-18	protein TIFY 6B [Sesamum indicum]	--	--	--	--	--	K13464	JAZ	jasmonate ZIM domain-containing protein	http://www.genome.jp/dbget-bin/www_bget?ko:K13464	Q9LVI4	142	2.3e-07	Protein TIFY 6B OS=Arabidopsis thaliana OX=3702 GN=TIFY6B PE=1 SV=1	--	--	--	--	--	--	--	--	--	--
Cluster-13593.774	0.321718	804.853	-10.994	1.2376e-18	1.2049e-16	3181	1276236503	PIM99451.1	1560	3e-170	Apoptotic ATPase [Handroanthus impetiginosus]	--	--	--	--	--	--	--	--	--	Q6L403	611	1.2e-61	Putative late blight resistance protein homolog R1B-17 OS=Solanum demissum OX=50514 GN=R1B-17 PE=3 SV=1	PF00004//PF01637//PF03796//PF00931	ATPase family associated with various cellular activities (AAA)//ATPase domain predominantly from Archaea//DnaB-like helicase C terminal domain//NB-ARC domain	GO:0006260	DNA replication	GO:0003678//GO:0043531//GO:0005524	DNA helicase activity//ADP binding//ATP binding	GO:0005657	replication fork	--	--
Cluster-13593.7212	1083.43	148.367	2.8699	1.3256e-18	1.2873e-16	1563	747091151	XP_011093295.1	520	5.7e-50	LOW QUALITY PROTEIN: transcription factor UNE10 [Sesamum indicum]	--	--	--	--	--	--	--	--	--	Q8GZ38	360	7.8e-33	Transcription factor UNE10 OS=Arabidopsis thaliana OX=3702 GN=UNE10 PE=2 SV=1	PF00010	Helix-loop-helix DNA-binding domain	--	--	GO:0046983	protein dimerization activity	--	--	--	--
Cluster-13593.15793	492.607	2.15834	7.857	1.3596e-18	1.3171e-16	644	--	--	--	--	--	--	--	--	--	--	--	--	--	--	--	--	--	--	--	--	--	--	--	--	--	--	--	--
Cluster-13593.13073	1455.16	113.074	3.6865	1.419e-18	1.3713e-16	3603	848884842	XP_012842680.1	869	4.5e-90	PREDICTED: uncharacterized protein LOC105962888 isoform X1 [Erythranthe guttata]	XM_022995939.1	XM_022995939	82	1.337e-32	PREDICTED: Olea europaea var. sylvestris uncharacterized LOC111373401 (LOC111373401), transcript variant X6, mRNA	--	--	--	--	--	--	--	--	PF03126	Plus-3 domain	--	--	GO:0003677	DNA binding	--	--	--	--
Cluster-13593.7335	564.145	3.99874	7.1146	1.6308e-18	1.5722e-16	1875	1276256191	PIN13934.1	1986	7e-220	putative transporter (major facilitator superfamily) [Handroanthus impetiginosus]	XM_028241767.1	XM_028241767	71	8.98473e-27	PREDICTED: Camellia sinensis sugar transport protein 8-like (LOC114297355), mRNA	--	--	--	--	Q9SBA7	1602	9e-177	Sugar transport protein 8 OS=Arabidopsis thaliana OX=3702 GN=STP8 PE=2 SV=2	PF07690//PF00083	Major Facilitator Superfamily//Sugar (and other) transporter	GO:0055085	transmembrane transport	GO:0022857	transmembrane transporter activity	GO:0016021	integral component of membrane	--	--
Cluster-13593.1584	14.9534	921.631	-5.9252	1.6355e-18	1.5728e-16	2466	1279030185	XP_022854427.1	1297	7.2e-140	vetispiradiene synthase 2-like isoform X1 [Olea europaea var. sylvestris]	XM_011075447.2	XM_011075447	173	2.36008e-83	PREDICTED: Sesamum indicum vetispiradiene synthase 3 (LOC105158634), mRNA	--	--	--	--	A0A1W6GW06	1276	7.5e-139	(-)-5-epieremophilene synthase STPS2 OS=Salvia miltiorrhiza OX=226208 GN=STPS2 PE=1 SV=1	PF03936//PF01397	Terpene synthase family, metal binding domain//Terpene synthase, N-terminal domain	--	--	GO:0016829//GO:0010333//GO:0000287	lyase activity//terpene synthase activity//magnesium ion binding	--	--	--	--
Cluster-13593.5562	1556.51	5.47139	8.1389	1.8477e-18	1.7726e-16	1777	1600686894	TEY68880.1	259	1.2e-19	hypothetical protein Saspl_015807 [Salvia splendens]	XM_027297065.1	XM_027297065	64	6.62258e-23	PREDICTED: Coffea eugenioides NAD(P)H-quinone oxidoreductase subunit L, chloroplastic (LOC113752991), mRNA	--	--	--	--	Q9CAC5	190	4.6e-13	NAD(P)H-quinone oxidoreductase subunit L, chloroplastic OS=Arabidopsis thaliana OX=3702 GN=ndhL PE=2 SV=1	PF10716	NADH dehydrogenase transmembrane subunit	GO:0006118//GO:0055114	obsolete electron transport//oxidation-reduction process	GO:0016655	oxidoreductase activity, acting on NAD(P)H, quinone or similar compound as acceptor	--	--	--	--
Cluster-13593.15800	6.35441	1213.75	-7.5626	1.8748e-18	1.7942e-16	853	1023991069	KZV25273.1	515	1.2e-49	flowering-promoting factor 1-like protein 3-like [Dorcoceras hygrometricum]	XM_011092650.2	XM_011092650	158	1.73533e-75	PREDICTED: Sesamum indicum flowering-promoting factor 1-like protein 3 (LOC105171507), mRNA	--	--	--	--	Q0E1D7	356	1.2e-32	Flowering-promoting factor 1-like protein 3 OS=Oryza sativa subsp. japonica OX=39947 GN=Os02g0460200 PE=2 SV=1	--	--	--	--	--	--	--	--	--	--
Cluster-13593.1604	11.2132	1099.33	-6.5931	1.8859e-18	1.8004e-16	1860	848913317	XP_012854768.1	951	7.2e-100	PREDICTED: WAT1-related protein At1g21890-like [Erythranthe guttata]	--	--	--	--	--	--	--	--	--	F4HZQ7	751	4.2e-78	WAT1-related protein At1g21890 OS=Arabidopsis thaliana OX=3702 GN=At1g21890 PE=2 SV=1	PF05653//PF06733//PF00892//PF10439	Magnesium transporter NIPA//DEAD_2//EamA-like transporter family//Bacteriocin class II with double-glycine leader peptide	GO:0015693//GO:0042742	magnesium ion transport//defense response to bacterium	GO:0005524//GO:0003677//GO:0003678//GO:0015095	ATP binding//DNA binding//DNA helicase activity//magnesium ion transmembrane transporter activity	GO:0005657//GO:0016021//GO:0016020	replication fork//integral component of membrane//membrane	--	--
Cluster-13593.8426	507.307	20.24	4.6495	2.0606e-18	1.9625e-16	2137	1276258576	PIN15927.1	1031	4.4e-109	Deoxyribodipyrimidine photolyase/cryptochrome [Handroanthus impetiginosus]	XM_010527243.2	XM_010527243	159	1.23697e-75	PREDICTED: Tarenaya hassleriana cryptochrome DASH, chloroplastic/mitochondrial (LOC104803319), mRNA	K01669	phrB	deoxyribodipyrimidine photo-lyase	http://www.genome.jp/dbget-bin/www_bget?ko:K01669	Q38JU2	953	1.8e-101	Cryptochrome DASH, chloroplastic/mitochondrial OS=Solanum lycopersicum OX=4081 GN=CRYD PE=2 SV=2	--	--	--	--	--	--	--	--	KOG0133	Deoxyribodipyrimidine photolyase/cryptochrome
Cluster-13593.11584	2112.12	228.51	3.2072	2.0991e-18	1.9944e-16	2613	1273182223	PIA63931.1	1773	4.9e-195	hypothetical protein AQUCO_00201330v1 [Aquilegia coerulea]	EU341595.1	EU341595	736	0	Paulownia sp. ZKC-2008 UDP-glucose pyrophosphorylase (ugp) mRNA, complete cds	K00963	UGP2, galU, galF	UTP--glucose-1-phosphate uridylyltransferase	http://www.genome.jp/dbget-bin/www_bget?ko:K00963	P19595	1711	2.9e-189	UTP--glucose-1-phosphate uridylyltransferase OS=Solanum tuberosum OX=4113 PE=1 SV=3	PF01704//PF03552	UTP--glucose-1-phosphate uridylyltransferase//Cellulose synthase	GO:0005985//GO:0006011//GO:0030244//GO:0005982	sucrose metabolic process//UDP-glucose metabolic process//cellulose biosynthetic process//starch metabolic process	GO:0070569//GO:0016760	uridylyltransferase activity//cellulose synthase (UDP-forming) activity	GO:0016020	membrane	KOG2638	UDP-glucose pyrophosphorylase
Cluster-13593.12702	7020.87	357.021	4.2974	2.1433e-18	2.0315e-16	4550	1600628302	TEY15863.1	1163	4.6e-124	hypothetical protein Saspl_052883 [Salvia splendens]	XM_011071980.2	XM_011071980	430	0	PREDICTED: Sesamum indicum beta-amylase 3, chloroplastic (LOC105155980), mRNA	K01177	E3.2.1.2	beta-amylase	http://www.genome.jp/dbget-bin/www_bget?ko:K01177	O23553	1010	9.6e-108	Beta-amylase 3, chloroplastic OS=Arabidopsis thaliana OX=3702 GN=BAM3 PE=1 SV=3	PF15384//PF01373	PAXX, PAralog of XRCC4 and XLF, also called C9orf142//Glycosyl hydrolase family 14	GO:0000272//GO:0005985//GO:0005982//GO:0006303	polysaccharide catabolic process//sucrose metabolic process//starch metabolic process//double-strand break repair via nonhomologous end joining	GO:0016161	beta-amylase activity	--	--	--	--
Cluster-13593.14635	5.13936	459.244	-6.5304	2.3191e-18	2.1928e-16	1063	747102941	XP_011099652.1	876	2e-91	putative germin-like protein 2-1 [Sesamum indicum]	XM_023028634.1	XM_023028634	224	4.4587e-112	PREDICTED: Olea europaea var. sylvestris germin-like protein subfamily 1 member 13 (LOC111401088), mRNA	--	--	--	--	Q9SFF9	689	3.7e-71	Germin-like protein subfamily 1 member 7 OS=Arabidopsis thaliana OX=3702 GN=At3g05950 PE=2 SV=1	PF00190//PF02311	Cupin//AraC-like ligand binding domain	GO:0006355	regulation of transcription, DNA-templated	GO:0045735	nutrient reservoir activity	--	--	--	--
Cluster-13593.22210	0	383.355	-10.887	2.4041e-18	2.2677e-16	728	1600664903	TEY47259.1	282	1.1e-22	hypothetical protein Saspl_025288 [Salvia splendens]	--	--	--	--	--	--	--	--	--	Q40479	239	3.9e-19	Ethylene-responsive transcription factor 2 OS=Nicotiana tabacum OX=4097 GN=ERF2 PE=2 SV=1	PF00847	AP2 domain	GO:0006355	regulation of transcription, DNA-templated	GO:0003700	DNA-binding transcription factor activity	GO:0005667	transcription regulator complex	--	--
Cluster-13593.12479	7496.34	715.387	3.3895	2.681e-18	2.5229e-16	1587	747048462	XP_011070244.1	1176	5e-126	uncharacterized protein LOC105155953 [Sesamum indicum]	XM_011071942.2	XM_011071942	419	0	PREDICTED: Sesamum indicum uncharacterized LOC105155953 (LOC105155953), mRNA	--	--	--	--	--	--	--	--	PF02517	CPBP intramembrane metalloprotease	GO:0071586//GO:0006508	CAAX-box protein processing//proteolysis	GO:0004197	cysteine-type endopeptidase activity	GO:0016020	membrane	--	--
Cluster-13593.6757	2029.72	7.8385	7.9999	2.731e-18	2.5638e-16	1523	1276256452	PIN14154.1	1227	5.8e-132	hypothetical protein CDL12_13211 [Handroanthus impetiginosus]	XM_012981909.1	XM_012981909	202	1.09469e-99	PREDICTED: Erythranthe guttatus F-box/kelch-repeat protein SKIP25-like (LOC105957926), mRNA	--	--	--	--	Q8GX29	853	5.2e-90	F-box/kelch-repeat protein SKIP25 OS=Arabidopsis thaliana OX=3702 GN=SKIP25 PE=1 SV=1	PF07646//PF12937//PF01344	Kelch motif//F-box-like//Kelch motif	--	--	GO:0005515	protein binding	--	--	--	--
Cluster-13593.7416	1061.67	242.519	2.131	2.7846e-18	2.6079e-16	4196	747087149	XP_011091105.1	1739	6.8e-191	putative ion channel POLLUX-like 2 isoform X1 [Sesamum indicum]	XM_028198706.1	XM_028198706	411	0	PREDICTED: Camellia sinensis putative ion channel POLLUX-like 2 (LOC114258722), transcript variant X3, mRNA	--	--	--	--	Q940Y9	1426	5.1e-156	Putative ion channel POLLUX-like 2 OS=Arabidopsis thaliana OX=3702 GN=At5g43745 PE=2 SV=1	PF02080//PF06807	TrkA-C domain//Pre-mRNA cleavage complex II protein Clp1	GO:0006812//GO:0031124//GO:0006813	cation transport//mRNA 3'-end processing//potassium ion transport	GO:0008324	cation transmembrane transporter activity	--	--	--	--
Cluster-13593.21887	1.51375	301.04	-7.6769	2.811e-18	2.6264e-16	843	1276268857	PIN24605.1	183	3.7e-11	hypothetical protein CDL12_02656 [Handroanthus impetiginosus]	--	--	--	--	--	--	--	--	--	--	--	--	--	PF08336//PF06005	Prolyl 4-Hydroxylase alpha-subunit, N-terminal region//Cell division protein ZapB	GO:0006525//GO:0018401//GO:0006560//GO:0090529//GO:0043093//GO:0055114	arginine metabolic process//peptidyl-proline hydroxylation to 4-hydroxy-L-proline//proline metabolic process//cell septum assembly//FtsZ-dependent cytokinesis//oxidation-reduction process	GO:0004656//GO:0016702	procollagen-proline 4-dioxygenase activity//oxidoreductase activity, acting on single donors with incorporation of molecular oxygen, incorporation of two atoms of oxygen	GO:0005737//GO:0005783	cytoplasm//endoplasmic reticulum	--	--
Cluster-13593.16100	2443.33	24.8025	6.6234	3.1065e-18	2.8957e-16	2545	848896723	XP_012848427.1	1252	1.2e-134	PREDICTED: uncharacterized protein LOC105968344 [Erythranthe guttata]	XM_004292058.2	XM_004292058	116	1.18287e-51	PREDICTED: Fragaria vesca subsp. vesca cysteine-rich receptor-like protein kinase 10 (LOC101306009), mRNA	--	--	--	--	Q8GYA4	1024	1.3e-109	Cysteine-rich receptor-like protein kinase 10 OS=Arabidopsis thaliana OX=3702 GN=CRK10 PE=1 SV=3	PF00069//PF11883//PF07714	Protein kinase domain//Domain of unknown function (DUF3403)//Protein tyrosine and serine/threonine kinase	GO:0016310//GO:0006468//GO:0009069	phosphorylation//protein phosphorylation//serine family amino acid metabolic process	GO:0005524//GO:0004674//GO:0004672	ATP binding//protein serine/threonine kinase activity//protein kinase activity	--	--	--	--
Cluster-13593.11164	16673.5	1204.63	3.7908	3.2232e-18	2.9903e-16	5941	747046565	XP_011100289.1	3092	0	glutamate receptor 3.3 [Sesamum indicum]	XM_011101987.2	XM_011101987	777	0	PREDICTED: Sesamum indicum glutamate receptor 3.3 (LOC105178487), transcript variant X3, mRNA	K05387	GRIP	glutamate receptor, ionotropic, plant	http://www.genome.jp/dbget-bin/www_bget?ko:K05387	Q9C8E7	2478	7.5e-278	Glutamate receptor 3.3 OS=Arabidopsis thaliana OX=3702 GN=GLR3.3 PE=2 SV=1	PF11093//PF10613//PF00432//PF00044//PF00060//PF02826	Mitochondrial export protein Som1//Ligated ion channel L-glutamate- and glycine-binding site//Prenyltransferase and squalene oxidase repeat//Glyceraldehyde 3-phosphate dehydrogenase, NAD binding domain//Ligand-gated ion channel//D-isomer specific 2-hydroxyacid dehydrogenase, NAD binding domain	GO:0055114//GO:0006811//GO:0007268//GO:0007165	oxidation-reduction process//ion transport//chemical synaptic transmission//signal transduction	GO:0003824//GO:0016620//GO:0004970//GO:0015276//GO:0051287	catalytic activity//oxidoreductase activity, acting on the aldehyde or oxo group of donors, NAD or NADP as acceptor//ionotropic glutamate receptor activity//ligand-gated ion channel activity//NAD binding	GO:0042720//GO:0016020	mitochondrial inner membrane peptidase complex//membrane	--	--
Cluster-13593.432	0	359.084	-10.792	3.2215e-18	2.9903e-16	1769	1278998155	XP_022859298.1	1383	5.5e-150	phospholipase A(1) DAD1, chloroplastic-like [Olea europaea var. sylvestris]	XM_020698092.1	XM_020698092	104	3.82959e-45	PREDICTED: Sesamum indicum phospholipase A(1) DAD1, chloroplastic (LOC105173248), mRNA	K16818	DAD1	phospholipase A1	http://www.genome.jp/dbget-bin/www_bget?ko:K16818	Q948R1	1119	8.6e-121	Phospholipase A(1) DAD1, chloroplastic OS=Arabidopsis thaliana OX=3702 GN=DAD1 PE=1 SV=1	PF07819//PF01764//PF00975	PGAP1-like protein//Lipase (class 3)//Thioesterase domain	GO:0006629//GO:0009058	lipid metabolic process//biosynthetic process	GO:0016788	hydrolase activity, acting on ester bonds	--	--	--	--
Cluster-13593.17895	157.645	12.9677	3.6093	3.3251e-18	3.0776e-16	1186	1600695189	TEY76996.1	271	3.2e-21	hypothetical protein Saspl_008697 [Salvia splendens]	--	--	--	--	--	--	--	--	--	F4KHA8	239	6.3e-19	WAT1-related protein At5g40230 OS=Arabidopsis thaliana OX=3702 GN=At5g40230 PE=3 SV=1	PF06297	PET Domain	--	--	GO:0008270	zinc ion binding	--	--	--	--
Cluster-13593.8344	998.681	16488.2	-4.0452	3.488e-18	3.2208e-16	7405	1173807914	XP_011083454.2	902	1.4e-93	CO(2)-response secreted protease [Sesamum indicum]	--	--	--	--	--	--	--	--	--	Q9LNU1	651	6.7e-66	CO(2)-response secreted protease OS=Arabidopsis thaliana OX=3702 GN=CRSP PE=2 SV=1	PF02547//PF00657//PF10147//PF02109//PF00082//PF06955	Queuosine biosynthesis protein//GDSL-like Lipase/Acylhydrolase//Growth arrest and DNA-damage-inducible proteins-interacting protein 1//DAD family//Subtilase family//Xyloglucan endo-transglycosylase (XET) C-terminus	GO:0006508//GO:0008616//GO:0006073	proteolysis//queuosine biosynthetic process//cellular glucan metabolic process	GO:0016853//GO:0016788//GO:0016762//GO:0016740//GO:0004252	isomerase activity//hydrolase activity, acting on ester bonds//xyloglucan:xyloglucosyl transferase activity//transferase activity//serine-type endopeptidase activity	GO:0005618//GO:0048046//GO:0005634//GO:0016021//GO:0008250	cell wall//apoplast//nucleus//integral component of membrane//oligosaccharyltransferase complex	--	--
Cluster-13593.12086	1324.53	56.8513	4.5401	3.5212e-18	3.2438e-16	3040	1600704313	TEY86025.1	723	3.2e-73	hypothetical protein Saspl_018485 [Salvia splendens]	KY122028.1	KY122028	113	6.58823e-50	Andrographis paniculata NADPH-cytochrome P450 reductase (CPR3) gene, complete cds	--	--	--	--	Q9FLC2	253	3.9e-20	Monooxygenase 3 OS=Arabidopsis thaliana OX=3702 GN=MO3 PE=2 SV=1	PF05470//PF01266//PF00899//PF03949//PF08491//PF07992//PF09026//PF01494	Eukaryotic translation initiation factor 3 subunit 8 N-terminus//FAD dependent oxidoreductase//ThiF family//Malic enzyme, NAD binding domain//Squalene epoxidase//Pyridine nucleotide-disulphide oxidoreductase//Centromere protein B dimerisation domain//FAD binding domain	GO:0055114//GO:0016114//GO:0006694//GO:0006413//GO:0006446	oxidation-reduction process//terpenoid biosynthetic process//steroid biosynthetic process//translational initiation//regulation of translational initiation	GO:0003682//GO:0008641//GO:0050660//GO:0003677//GO:0051287//GO:0004506//GO:0016491//GO:0031369//GO:0003743//GO:0071949	chromatin binding//ubiquitin-like modifier activating enzyme activity//flavin adenine dinucleotide binding//DNA binding//NAD binding//squalene monooxygenase activity//oxidoreductase activity//translation initiation factor binding//translation initiation factor activity//FAD binding	GO:0000775//GO:0005840//GO:0005634//GO:0005852//GO:0000785//GO:0016021	chromosome, centromeric region//ribosome//nucleus//eukaryotic translation initiation factor 3 complex//chromatin//integral component of membrane	--	--
Cluster-13593.22432	50.3512	474.398	-3.2343	3.5755e-18	3.2862e-16	1216	747054439	XP_011073427.1	415	6.7e-38	protein LURP-one-related 5-like [Sesamum indicum]	XM_013001290.1	XM_013001290	185	2.45096e-90	PREDICTED: Erythranthe guttatus protein LURP-one-related 5 (LOC105976013), mRNA	--	--	--	--	Q9LVZ8	297	1.2e-25	Protein LURP-one-related 12 OS=Arabidopsis thaliana OX=3702 GN=At3g15810 PE=2 SV=1	--	--	--	--	--	--	--	--	--	--
Cluster-13593.20639	54.5136	893.621	-4.0273	3.8941e-18	3.5707e-16	2822	1600651341	TEY34457.1	399	1.1e-35	hypothetical protein Saspl_034961 [Salvia splendens]	--	--	--	--	--	--	--	--	--	P28643	148	5.4e-08	3-oxoacyl-[acyl-carrier-protein] reductase, chloroplastic OS=Cuphea lanceolata OX=3930 GN=CLKR27 PE=2 SV=1	PF08597//PF01370//PF02882//PF12387	Translation initiation factor eIF3 subunit//NAD dependent epimerase/dehydratase family//Tetrahydrofolate dehydrogenase/cyclohydrolase, NAD(P)-binding domain//Pestivirus NS2 peptidase	GO:0046487//GO:0006446//GO:0006144//GO:0009396//GO:0006508	glyoxylate metabolic process//regulation of translational initiation//purine nucleobase metabolic process//folic acid-containing compound biosynthetic process//proteolysis	GO:0003824//GO:0004197//GO:0004488//GO:0003743//GO:0017111//GO:0050662//GO:0016817//GO:0003968//GO:0004252//GO:0070008	catalytic activity//cysteine-type endopeptidase activity//methylenetetrahydrofolate dehydrogenase (NADP+) activity//translation initiation factor activity//nucleoside-triphosphatase activity//obsolete coenzyme binding//hydrolase activity, acting on acid anhydrides//RNA-directed 5'-3' RNA polymerase activity//serine-type endopeptidase activity//serine-type exopeptidase activity	GO:0031379//GO:0005852//GO:0005840//GO:0005737	RNA-directed RNA polymerase complex//eukaryotic translation initiation factor 3 complex//ribosome//cytoplasm	--	--
Cluster-13593.11944	1637.97	6.23984	8.0201	3.9179e-18	3.5842e-16	582	--	--	--	--	--	--	--	--	--	--	--	--	--	--	--	--	--	--	PF02993	Minor capsid protein VI	GO:0039664	lysis of host organelle involved in viral entry into host cell	--	--	GO:0019028	viral capsid	--	--
Cluster-13593.6535	1917.64	15.3743	6.954	3.9516e-18	3.6066e-16	803	1276253047	PIN11359.1	586	6.5e-58	hypothetical protein CDL12_16042 [Handroanthus impetiginosus]	XM_012972237.1	XM_012972237	132	4.62786e-61	PREDICTED: Erythranthe guttatus uncharacterized LOC105948974 (LOC105948974), mRNA	--	--	--	--	--	--	--	--	--	--	--	--	--	--	--	--	--	--
Cluster-13593.711	0	695.862	-11.747	3.9663e-18	3.6117e-16	972	970055900	XP_015089596.1	689	9e-70	peroxidase 70-like [Solanum pennellii]	--	--	--	--	--	K00430	E1.11.1.7	peroxidase	http://www.genome.jp/dbget-bin/www_bget?ko:K00430	Q0D3N0	525	3.6e-52	Peroxidase 2 OS=Oryza sativa subsp. japonica OX=39947 GN=PRX112 PE=2 SV=1	PF00141	Peroxidase	GO:0006979//GO:0055114//GO:0006804	response to oxidative stress//oxidation-reduction process//obsolete peroxidase reaction	GO:0004601//GO:0020037	peroxidase activity//heme binding	--	--	--	--
Cluster-13593.22592	2.33292	500.673	-7.8019	3.9965e-18	3.6308e-16	694	1276251305	PIN10017.1	223	7e-16	hypothetical protein CDL12_17398 [Handroanthus impetiginosus]	--	--	--	--	--	--	--	--	--	--	--	--	--	--	--	--	--	--	--	--	--	--	--
Cluster-13593.17838	33.9839	1243.05	-5.1945	4.0108e-18	3.6355e-16	1426	1552212965	RVW65954.1	487	3.5e-46	putative NAD(P)H dehydrogenase (quinone) FQR1-like 3 [Vitis vinifera]	DQ442405.1	DQ442405	97	2.3946e-41	Striga asiatica clone StQR2 quinone-oxidoreductase QR2 mRNA, complete cds	K03809	wrbA	NAD(P)H dehydrogenase (quinone)	http://www.genome.jp/dbget-bin/www_bget?ko:K03809	Q9AYU0	358	1.2e-32	Quinone-oxidoreductase QR2 OS=Triphysaria versicolor OX=64093 PE=1 SV=1	PF03358	NADPH-dependent FMN reductase	--	--	GO:0016491	oxidoreductase activity	--	--	KOG3135	1,4-benzoquinone reductase-like; Trp repressor binding protein-like/protoplast-secreted protein
Cluster-13593.21802	23.9922	774.773	-5.0078	4.2846e-18	3.8747e-16	3447	1130856927	GAV63282.1	1682	2.3e-184	DUF608 domain-containing protein/GBA2_N domain-containing protein [Cephalotus follicularis]	XM_020696095.1	XM_020696095	179	1.5301e-86	PREDICTED: Sesamum indicum non-lysosomal glucosylceramidase (LOC105169069), transcript variant X3, mRNA	K17108	GBA2	non-lysosomal glucosylceramidase	http://www.genome.jp/dbget-bin/www_bget?ko:K17108	Q9HCG7	534	1.1e-52	Non-lysosomal glucosylceramidase OS=Homo sapiens OX=9606 GN=GBA2 PE=1 SV=2	PF04685//PF13202//PF00036	Glycosyl-hydrolase family 116, catalytic region//EF hand//EF hand	GO:0005975	carbohydrate metabolic process	GO:0004553//GO:0005509	hydrolase activity, hydrolyzing O-glycosyl compounds//calcium ion binding	--	--	KOG2119	Predicted bile acid beta-glucosidase
Cluster-13593.519	5.62682	331.795	-5.8558	4.4096e-18	3.9695e-16	1261	747064822	XP_011079014.1	259	8.5e-20	uncharacterized protein LOC105162633 [Sesamum indicum]	--	--	--	--	--	--	--	--	--	--	--	--	--	PF05454//PF00517	Dystroglycan (Dystrophin-associated glycoprotein 1)//Retroviral envelope protein	GO:0007016	obsolete cytoskeletal anchoring at plasma membrane	GO:0005198	structural molecule activity	GO:0016010	dystrophin-associated glycoprotein complex	--	--
Cluster-13593.7233	538.417	0.595489	9.8129	4.4003e-18	3.9695e-16	2404	1600648880	TEY32233.1	1244	9.8e-134	LRR receptor-like serine/threonine-protein kinase EFR [Salvia splendens]	--	--	--	--	--	--	--	--	--	Q9C9H7	956	9.3e-102	Receptor-like protein 12 OS=Arabidopsis thaliana OX=3702 GN=RLP12 PE=2 SV=2	PF13516//PF00560//PF13855	Leucine Rich repeat//Leucine Rich Repeat//Leucine rich repeat	--	--	GO:0005515	protein binding	--	--	--	--
Cluster-13593.21668	2.95985	253.217	-6.4322	4.4538e-18	4.0002e-16	7757	1531820956	XP_027158001.1	1439	7.8e-156	uncharacterized protein LOC113759619 [Coffea eugenioides]	LT669788.1	LT669788	142	1.28041e-65	Arabis alpina genome assembly, chromosome: 1	--	--	--	--	P20825	497	5e-48	Retrovirus-related Pol polyprotein from transposon 297 OS=Drosophila melanogaster OX=7227 GN=pol PE=4 SV=1	PF03074//PF00665	Glutamate-cysteine ligase//Integrase core domain	GO:0006750//GO:0006749//GO:0015074	glutathione biosynthetic process//glutathione metabolic process//DNA integration	GO:0004357	glutamate-cysteine ligase activity	GO:0017109	glutamate-cysteine ligase complex	KOG0017	FOG: Transposon-encoded proteins with TYA, reverse transcriptase, integrase domains in various combinations
Cluster-13593.11112	4591.96	44.3815	6.6913	4.7604e-18	4.2658e-16	1786	848872029	XP_012836576.1	1324	3.9e-143	PREDICTED: calcium sensing receptor, chloroplastic [Erythranthe guttata]	--	--	--	--	--	--	--	--	--	Q9FN48	1070	4.2e-115	Calcium sensing receptor, chloroplastic OS=Arabidopsis thaliana OX=3702 GN=CAS PE=1 SV=1	--	--	--	--	--	--	--	--	--	--
Cluster-13593.21925	29.1992	802.444	-4.7777	4.7901e-18	4.2827e-16	1869	1276261123	PIN18027.1	1580	8.3e-173	Iron/ascorbate family oxidoreductase [Handroanthus impetiginosus]	XM_011092637.2	XM_011092637	490	0	PREDICTED: Sesamum indicum protein SRG1 (LOC105171498), mRNA	--	--	--	--	Q39224	707	5.4e-73	Protein SRG1 OS=Arabidopsis thaliana OX=3702 GN=SRG1 PE=2 SV=1	PF03171	2OG-Fe(II) oxygenase superfamily	GO:0055114	oxidation-reduction process	GO:0016491	oxidoreductase activity	--	--	--	--
Cluster-13593.2939	26.6419	241.794	-3.1828	4.8076e-18	4.2886e-16	2390	747057692	XP_011075159.1	380	1.5e-33	myb family transcription factor PHL5 isoform X1 [Sesamum indicum]	XM_023027157.1	XM_023027157	89	1.13366e-36	PREDICTED: Olea europaea var. sylvestris myb family transcription factor PHL5-like (LOC111399698), transcript variant X3, mRNA	--	--	--	--	Q0WVU3	183	4e-12	Myb family transcription factor PHL5 OS=Arabidopsis thaliana OX=3702 GN=PHL5 PE=2 SV=1	--	--	--	--	--	--	--	--	--	--
Cluster-13593.22641	0.422372	901.895	-11.159	4.819e-18	4.2891e-16	1368	747102884	XP_011099621.1	1165	8.1e-125	epoxide hydrolase 3 [Sesamum indicum]	XM_013001617.1	XM_013001617	249	7.31862e-126	PREDICTED: Erythranthe guttatus uncharacterized LOC105976349 (LOC105976349), mRNA	--	--	--	--	Q6IE26	132	1.9e-06	Epoxide hydrolase 4 OS=Mus musculus OX=10090 GN=Ephx4 PE=2 SV=2	PF01738//PF00326//PF02230//PF00975//PF02129//PF10503//PF05577//PF06140	Dienelactone hydrolase family//Prolyl oligopeptidase family//Phospholipase/Carboxylesterase//Thioesterase domain//X-Pro dipeptidyl-peptidase (S15 family)//Esterase PHB depolymerase//Serine carboxypeptidase S28//Interferon-induced 6-16 family	GO:0009058//GO:0006508	biosynthetic process//proteolysis	GO:0008236//GO:0016787//GO:0016788	serine-type peptidase activity//hydrolase activity//hydrolase activity, acting on ester bonds	GO:0016021//GO:0005576	integral component of membrane//extracellular region	--	--
Cluster-13593.1319	147.837	1212.83	-3.0337	5.0752e-18	4.507e-16	1871	1279079809	XP_022844002.1	1120	1.8e-119	cytochrome P450 84A1 [Olea europaea var. sylvestris]	--	--	--	--	--	--	--	--	--	Q42600	980	1.2e-104	Cytochrome P450 84A1 OS=Arabidopsis thaliana OX=3702 GN=CYP84A1 PE=1 SV=1	PF00067	Cytochrome P450	GO:0055114	oxidation-reduction process	GO:0005506//GO:0020037//GO:0016705	iron ion binding//heme binding//oxidoreductase activity, acting on paired donors, with incorporation or reduction of molecular oxygen	--	--	--	--
Cluster-13593.16425	287.496	0	10.762	5.1728e-18	4.573e-16	2514	747052056	XP_011072130.1	1597	1.2e-174	putative late blight resistance protein homolog R1A-10 [Sesamum indicum]	XM_011073871.1	XM_011073871	71	1.21033e-26	PREDICTED: Sesamum indicum putative late blight resistance protein homolog R1A-10 (LOC105157463), mRNA	--	--	--	--	Q6L400	690	6.8e-71	Putative late blight resistance protein homolog R1B-16 OS=Solanum demissum OX=50514 GN=R1B-16 PE=3 SV=1	PF00931	NB-ARC domain	--	--	GO:0043531	ADP binding	--	--	--	--
Cluster-13593.2231	32.0131	1057.34	-5.0454	5.1685e-18	4.573e-16	1429	661897477	CDO99189.1	514	2.6e-49	unnamed protein product [Coffea canephora]	XM_015771089.2	XM_015771089	155	1.3745e-73	PREDICTED: Oryza sativa Japonica Group AT-hook motif nuclear-localized protein 20 (LOC4331173), mRNA	--	--	--	--	Q8GWQ2	409	1.5e-38	AT-hook motif nuclear-localized protein 20 OS=Arabidopsis thaliana OX=3702 GN=AHL20 PE=2 SV=1	--	--	--	--	--	--	--	--	--	--
Cluster-13593.5136	1391.01	22.918	5.9207	5.1976e-18	4.5847e-16	2579	1276261134	PIN18037.1	782	3.9e-80	hypothetical protein CDL12_09293 [Handroanthus impetiginosus]	XM_024028819.1	XM_024028819	56	2.70765e-18	PREDICTED: Quercus suber TORTIFOLIA1-like protein 4 (LOC111996814), mRNA	--	--	--	--	Q93ZH1	548	2e-54	TORTIFOLIA1-like protein 4 OS=Arabidopsis thaliana OX=3702 GN=TOR1L4 PE=2 SV=1	PF02985	HEAT repeat	--	--	GO:0005515	protein binding	--	--	--	--
Cluster-13593.14502	1021.61	53.0985	4.2654	5.71e-18	5.0254e-16	4576	1173783340	XP_011098127.2	1114	2.2e-118	low affinity sulfate transporter 3 [Sesamum indicum]	XM_011075840.2	XM_011075840	202	3.3339e-99	PREDICTED: Sesamum indicum low affinity sulfate transporter 3 (LOC105158923), mRNA	K17469	SULTR2	sulfate transporter 2, low-affinity	http://www.genome.jp/dbget-bin/www_bget?ko:K17469	P92946	935	4.8e-99	Sulfate transporter 2.2 OS=Arabidopsis thaliana OX=3702 GN=SULTR2;2 PE=1 SV=3	PF04905//PF11808//PF04079//PF00916	NAB conserved region 2 (NCD2)//Phosphate regulon sensor protein PhoR//Segregation and condensation complex subunit ScpB//Sulfate permease family	GO:0016310//GO:0008272//GO:0045892//GO:0051304//GO:0000160//GO:0006470	phosphorylation//sulfate transport//negative regulation of transcription, DNA-templated//chromosome separation//phosphorelay signal transduction system//protein dephosphorylation	GO:0000155//GO:0015116//GO:0004721	phosphorelay sensor kinase activity//sulfate transmembrane transporter activity//phosphoprotein phosphatase activity	GO:0005634//GO:0016021//GO:0009365	nucleus//integral component of membrane//protein histidine kinase complex	--	--
Cluster-13593.6401	863.386	151.918	2.5073	5.8276e-18	5.1175e-16	2316	747043799	XP_011085741.1	1979	5.6e-219	pentatricopeptide repeat-containing protein At1g02150 [Sesamum indicum]	XM_011087439.2	XM_011087439	476	0	PREDICTED: Sesamum indicum pentatricopeptide repeat-containing protein At1g02150 (LOC105167643), mRNA	--	--	--	--	Q8LPS6	1500	7.4e-165	Pentatricopeptide repeat-containing protein At1g02150 OS=Arabidopsis thaliana OX=3702 GN=At1g02150 PE=2 SV=2	PF13181	Tetratricopeptide repeat	--	--	GO:0005515	protein binding	--	--	--	--
Cluster-13593.11167	44702.3	859.659	5.7004	6.6272e-18	5.8067e-16	1142	--	--	--	--	--	--	--	--	--	--	--	--	--	--	--	--	--	--	PF18392	COP9 signalosome complex subunit 7a helix I domain	GO:0010387	COP9 signalosome assembly	--	--	GO:0008180	COP9 signalosome	--	--
Cluster-13593.8789	1209.18	97.4501	3.6338	6.96e-18	6.0848e-16	2742	848876912	XP_012838905.1	957	2.1e-100	PREDICTED: uncharacterized methyltransferase At1g78140, chloroplastic [Erythranthe guttata]	XM_018965311.1	XM_018965311	188	1.20548e-91	PREDICTED: Juglans regia uncharacterized methyltransferase At1g78140, chloroplastic (LOC108991158), transcript variant X1, mRNA	--	--	--	--	Q8LBV4	718	4.2e-74	Uncharacterized methyltransferase At1g78140, chloroplastic OS=Arabidopsis thaliana OX=3702 GN=At1g78140 PE=1 SV=1	PF01209//PF08241	ubiE/COQ5 methyltransferase family//Methyltransferase domain	--	--	GO:0008168	methyltransferase activity	--	--	--	--
Cluster-13593.11003	3670.01	63.3507	5.8556	7.8679e-18	6.8547e-16	2265	1276237764	PIN00216.1	1678	4.4e-184	hypothetical protein CDL12_27284 [Handroanthus impetiginosus]	XM_012998747.1	XM_012998747	459	0	PREDICTED: Erythranthe guttatus plastidal glycolate/glycerate translocator 1, chloroplastic (LOC105973712), mRNA	--	--	--	--	Q9FVQ4	1517	7.8e-167	Plastidal glycolate/glycerate translocator 1, chloroplastic OS=Arabidopsis thaliana OX=3702 GN=PLGG1 PE=1 SV=1	PF06305//PF05374//PF03788	Lipopolysaccharide assembly protein A domain//Mu-Conotoxin//LrgA family	GO:0009405//GO:0006810	pathogenesis//transport	GO:0019871	sodium channel inhibitor activity	GO:0005576//GO:0016021//GO:0005887	extracellular region//integral component of membrane//integral component of plasma membrane	--	--
Cluster-13593.826	0	335.826	-10.695	7.8754e-18	6.8547e-16	1298	747066084	XP_011079712.1	530	3.3e-51	nuclear transcription factor Y subunit B-5-like [Sesamum indicum]	XM_017769555.1	XM_017769555	118	4.60826e-53	PREDICTED: Gossypium arboreum nuclear transcription factor Y subunit B-5-like (LOC108468686), mRNA	K08065	NFYB	nuclear transcription Y subunit beta	http://www.genome.jp/dbget-bin/www_bget?ko:K08065	O82248	421	5.4e-40	Nuclear transcription factor Y subunit B-5 OS=Arabidopsis thaliana OX=3702 GN=NFYB5 PE=1 SV=1	PF00125	Core histone H2A/H2B/H3/H4	--	--	GO:0003677	DNA binding	GO:0000786	nucleosome	--	--
Cluster-16148.0	2.29992	253.903	-6.8348	8.2681e-18	7.1807e-16	2051	1389717709	AWK59782.1	618	3.2e-61	13-62 protein [Lindernia subracemosa]	EU961910.1	EU961910	106	3.44163e-46	Zea mays clone 238978 mRNA sequence	--	--	--	--	P22242	599	2e-60	Desiccation-related protein PCC13-62 OS=Craterostigma plantagineum OX=4153 PE=2 SV=1	PF06237	Protein of unknown function (DUF1011)	GO:0032218	riboflavin transport	GO:0032217	riboflavin transmembrane transporter activity	GO:0005887	integral component of plasma membrane	--	--
Cluster-13593.3038	246.944	3204.12	-3.6985	8.4267e-18	7.3024e-16	2276	747049989	XP_011071049.1	2207	2e-245	glycosyltransferase family 92 protein RCOM_0530710 [Sesamum indicum]	XM_011088141.2	XM_011088141	245	2.05599e-123	PREDICTED: Sesamum indicum glycosyltransferase family 92 protein RCOM_0530710-like (LOC105168184), mRNA	--	--	--	--	B9S2H4	1585	1e-174	Glycosyltransferase family 92 protein RCOM_0530710 OS=Ricinus communis OX=3988 GN=RCOM_0699480 PE=3 SV=1	--	--	--	--	--	--	--	--	--	--
Cluster-13593.16567	620.879	61.4061	3.3366	8.4459e-18	7.3029e-16	1059	1276247039	PIN06732.1	550	1.3e-53	Macrophage migration inhibitory factor [Handroanthus impetiginosus]	XM_011095807.2	XM_011095807	222	5.7453e-111	PREDICTED: Sesamum indicum macrophage migration inhibitory factor homolog (LOC105173900), mRNA	K07253	MIF	phenylpyruvate tautomerase	http://www.genome.jp/dbget-bin/www_bget?ko:K07253	P81748	257	4.6e-21	Macrophage migration inhibitory factor homolog OS=Trichuris trichiura OX=36087 PE=1 SV=2	PF01361	Tautomerase enzyme	GO:0006725	cellular aromatic compound metabolic process	GO:0016853	isomerase activity	--	--	KOG1759	Macrophage migration inhibitory factor
Cluster-13593.2740	2.97961	258.675	-6.3525	8.4825e-18	7.3185e-16	3577	1276248700	PIN07993.1	1773	6.7e-195	DNA repair protein, SNF2 family [Handroanthus impetiginosus]	--	--	--	--	--	K10875	RAD54L, RAD54	DNA repair and recombination protein RAD54 and RAD54-like protein	http://www.genome.jp/dbget-bin/www_bget?ko:K10875	F4I8S3	1418	3.7e-155	SNF2 domain-containing protein CLASSY 3 OS=Arabidopsis thaliana OX=3702 GN=CLSY3 PE=1 SV=1	PF03039//PF04851//PF13307//PF00176	Interleukin-12 alpha subunit//Type III restriction enzyme, res subunit//Helicase C-terminal domain//SNF2 family N-terminal domain	GO:0007165//GO:0008283//GO:0040007//GO:0006955//GO:0006139	signal transduction//cell population proliferation//growth//immune response//nucleobase-containing compound metabolic process	GO:0003677//GO:0005524//GO:0005143//GO:0004386//GO:0016787//GO:0008083//GO:0016818//GO:0003676	DNA binding//ATP binding//interleukin-12 receptor binding//helicase activity//hydrolase activity//growth factor activity//hydrolase activity, acting on acid anhydrides, in phosphorus-containing anhydrides//nucleic acid binding	GO:0005576//GO:0042022	extracellular region//interleukin-12 receptor complex	KOG0390	DNA repair protein, SNF2 family
Cluster-13593.21858	0	1238.76	-12.578	8.6516e-18	7.4481e-16	1815	1219106287	XP_021716384.1	287	6.9e-23	CEN-like protein 2 [Chenopodium quinoa]	AB217867.1	AB217867	90	2.38272e-37	Ipomoea nil PnCE gene for CENTRORADIALIS homolog, complete cds	--	--	--	--	Q9XH43	276	5e-23	CEN-like protein 2 OS=Nicotiana tabacum OX=4097 GN=CET2 PE=2 SV=1	--	--	--	--	--	--	--	--	--	--
Cluster-13593.20335	14.352	819.231	-5.8153	8.8931e-18	7.6393e-16	2751	747076490	XP_011085321.1	1344	2.8e-145	IRK-interacting protein-like [Sesamum indicum]	--	--	--	--	--	--	--	--	--	F4KGE8	376	1.9e-34	Protein GRAVITROPIC IN THE LIGHT 1 OS=Arabidopsis thaliana OX=3702 GN=GIL1 PE=2 SV=1	PF02050	Flagellar FliJ protein	GO:0071973	bacterial-type flagellum-dependent cell motility	--	--	GO:0009288	bacterial-type flagellum	--	--
Cluster-13593.13433	2916.9	15.2925	7.5784	9.0478e-18	7.7554e-16	6510	1585748390	XP_028069928.1	1045	3.2e-110	disease resistance protein At4g27190-like [Camellia sinensis]	--	--	--	--	--	--	--	--	--	Q9T048	529	8.2e-52	Disease resistance protein At4g27190 OS=Arabidopsis thaliana OX=3702 GN=At4g27190 PE=2 SV=1	PF00931//PF00004//PF03193//PF03266//PF13855//PF00448	NB-ARC domain//ATPase family associated with various cellular activities (AAA)//RsgA GTPase//NTPase//Leucine rich repeat//SRP54-type protein, GTPase domain	GO:0006614	SRP-dependent cotranslational protein targeting to membrane	GO:0098519//GO:0005524//GO:0003924//GO:0005525//GO:0005515//GO:0043531	nucleotide phosphatase activity, acting on free nucleotides//ATP binding//GTPase activity//GTP binding//protein binding//ADP binding	--	--	--	--
Cluster-13593.21513	0	372.56	-10.845	9.3361e-18	7.9851e-16	1925	747053628	XP_011072982.1	2085	2.4e-231	adenine/guanine permease AZG2 [Sesamum indicum]	CP027626.1	CP027626	168	1.10443e-80	Linum usitatissimum chromosome Lu2	K06901	pbuG	putative MFS transporter, AGZA family, xanthine/uracil permease	http://www.genome.jp/dbget-bin/www_bget?ko:K06901	Q84MA8	1816	1.4e-201	Adenine/guanine permease AZG2 OS=Arabidopsis thaliana OX=3702 GN=AZG2 PE=2 SV=1	PF00860	Permease family	GO:0055085	transmembrane transport	GO:0022857	transmembrane transporter activity	GO:0016020	membrane	--	--
Cluster-13593.11076	12939.8	928.275	3.801	9.4289e-18	8.047e-16	5702	1375965030	AVW89188.1	2605	3.6e-291	kaurene synthase 3 [Andrographis paniculata]	KY979589.1	KY979589	1245	0	Andrographis paniculata kaurene synthase 2 (KS2) mRNA, complete cds	K04121	E4.2.3.19	ent-kaurene synthase	http://www.genome.jp/dbget-bin/www_bget?ko:K04121	G3CCC1	1295	1.1e-140	Cis-abienol synthase, chloroplastic OS=Nicotiana tabacum OX=4097 GN=ABS PE=1 SV=1	PF17297//PF03936//PF01393//PF00146//PF01397//PF12679//PF00432//PF01070	Phosphoenolpyruvate carboxykinase N-terminal domain//Terpene synthase family, metal binding domain//Chromo shadow domain//NADH dehydrogenase//Terpene synthase, N-terminal domain//ABC-2 family transporter protein//Prenyltransferase and squalene oxidase repeat//FMN-dependent dehydrogenase	GO:0006094//GO:0055114//GO:0055085	gluconeogenesis//oxidation-reduction process//transmembrane transport	GO:0004611//GO:0010333//GO:0000287//GO:0016491//GO:0003824//GO:0016829	phosphoenolpyruvate carboxykinase activity//terpene synthase activity//magnesium ion binding//oxidoreductase activity//catalytic activity//lyase activity	GO:0005634//GO:0016020	nucleus//membrane	--	--
Cluster-13593.22571	0	1184.31	-12.514	9.6541e-18	8.2214e-16	1847	1024042478	KZV45880.1	2104	1.4e-233	polyphenol oxidase, chloroplastic-like [Dorcoceras hygrometricum]	XM_012995214.1	XM_012995214	433	0	PREDICTED: Erythranthe guttatus polyphenol oxidase I, chloroplastic-like (LOC105970401), mRNA	K00422	E1.10.3.1	polyphenol oxidase	http://www.genome.jp/dbget-bin/www_bget?ko:K00422	P43309	1152	1.3e-124	Polyphenol oxidase, chloroplastic OS=Malus domestica OX=3750 PE=1 SV=1	PF12143//PF12142//PF00264	Protein of unknown function (DUF_B2219)//Polyphenol oxidase middle domain//Common central domain of tyrosinase	GO:0006570//GO:0055114//GO:0006118	tyrosine metabolic process//oxidation-reduction process//obsolete electron transport	GO:0004097//GO:0016491	catechol oxidase activity//oxidoreductase activity	--	--	--	--
Cluster-13593.12946	667.092	4.70998	7.1681	9.9178e-18	8.4278e-16	2004	1098763130	XP_018844737.1	842	3.4e-87	PREDICTED: probable LRR receptor-like serine/threonine-protein kinase At4g36180 [Juglans regia]	--	--	--	--	--	--	--	--	--	Q6JN46	553	4.2e-55	Receptor-like protein EIX2 OS=Solanum lycopersicum OX=4081 GN=EIX2 PE=1 SV=2	PF00560//PF13516//PF13855	Leucine Rich Repeat//Leucine Rich repeat//Leucine rich repeat	--	--	GO:0005515	protein binding	--	--	--	--
Cluster-13593.153	1.16646	349.865	-8.3078	1.038e-17	8.8014e-16	1632	1173790256	XP_020549069.1	1170	2.5e-125	uncharacterized protein LOC105160004 [Sesamum indicum]	XM_016016592.2	XM_016016592	87	9.94666e-36	PREDICTED: Ziziphus jujuba uncharacterized LOC107409153 (LOC107409153), mRNA	--	--	--	--	--	--	--	--	PF01975	Survival protein SurE	--	--	GO:0016787	hydrolase activity	--	--	--	--
Cluster-13593.873	0	330.097	-10.671	1.1446e-17	9.6847e-16	3138	747052056	XP_011072130.1	1883	1e-207	putative late blight resistance protein homolog R1A-10 [Sesamum indicum]	XM_011073857.2	XM_011073857	149	6.61321e-70	PREDICTED: Sesamum indicum putative late blight resistance protein homolog R1A-10 (LOC105157448), mRNA	--	--	--	--	Q6L438	761	5e-79	Putative late blight resistance protein homolog R1A-6 OS=Solanum demissum OX=50514 GN=R1A-6 PE=3 SV=2	PF11890//PF00931	Domain of unknown function (DUF3410)//NB-ARC domain	--	--	GO:0046983//GO:0043531	protein dimerization activity//ADP binding	--	--	--	--
Cluster-9339.0	2.05653	221.163	-6.681	1.1687e-17	9.8674e-16	1648	1276255805	PIN13609.1	1071	7.7e-114	Serine/threonine protein kinase [Handroanthus impetiginosus]	XM_017384298.1	XM_017384298	179	7.23579e-87	PREDICTED: Daucus carota subsp. sativus serine/threonine-protein kinase At5g01020 (LOC108212571), mRNA	K04733	IRAK4	interleukin-1 receptor-associated kinase 4	http://www.genome.jp/dbget-bin/www_bget?ko:K04733	Q9SY91	876	1.2e-92	Probable serine/threonine-protein kinase PBL15 OS=Arabidopsis thaliana OX=3702 GN=PBL15 PE=1 SV=1	PF00069//PF02100//PF07714	Protein kinase domain//Ornithine decarboxylase antizyme//Protein tyrosine and serine/threonine kinase	GO:0019467//GO:0006468	ornithine catabolic process, by decarboxylation//protein phosphorylation	GO:0004672//GO:0008073//GO:0005524	protein kinase activity//ornithine decarboxylase inhibitor activity//ATP binding	--	--	--	--
Cluster-13593.13079	1522.18	0.306804	12.204	1.1792e-17	9.9344e-16	916	--	--	--	--	--	--	--	--	--	--	--	--	--	--	--	--	--	--	PF05732	Firmicute plasmid replication protein (RepL)	GO:0006260//GO:0006276	DNA replication//plasmid maintenance	--	--	--	--	--	--
Cluster-13593.22011	0	916.545	-12.144	1.1937e-17	1.0036e-15	1765	1276248601	PIN07918.1	1877	2.9e-207	UDP-glucuronosyl and UDP-glucosyl transferase [Handroanthus impetiginosus]	XM_013003277.1	XM_013003277	270	2.01029e-137	PREDICTED: Erythranthe guttatus 7-deoxyloganetic acid glucosyltransferase-like (LOC105977888), mRNA	K21373	-	-	http://www.genome.jp/dbget-bin/www_bget?ko:K21373	U5NH37	1519	3.5e-167	7-deoxyloganetic acid glucosyl transferase OS=Catharanthus roseus OX=4058 GN=7DLGT PE=1 SV=1	PF00201	UDP-glucoronosyl and UDP-glucosyl transferase	--	--	GO:0016758	transferase activity, transferring hexosyl groups	--	--	--	--
Cluster-13593.14828	1099.99	93.7753	3.5508	1.2908e-17	1.0829e-15	2594	604322439	EYU32825.1	1925	1.1e-212	hypothetical protein MIMGU_mgv1a002261mg [Erythranthe guttata]	--	--	--	--	--	--	--	--	--	Q9C7S5	1353	9.2e-148	Tyrosine-sulfated glycopeptide receptor 1 OS=Arabidopsis thaliana OX=3702 GN=PSY1R PE=1 SV=1	PF13855//PF13516//PF00560	Leucine rich repeat//Leucine Rich repeat//Leucine Rich Repeat	--	--	GO:0005515	protein binding	--	--	--	--
Cluster-13593.10991	25658.4	289.067	6.4718	1.3036e-17	1.0913e-15	1207	604342469	EYU41499.1	690	8.6e-70	hypothetical protein MIMGU_mgv1a013699mg [Erythranthe guttata]	XM_008804461.3	XM_008804461	220	8.50407e-110	PREDICTED: Phoenix dactylifera photosystem I reaction center subunit II, chloroplastic-like (LOC103716456), mRNA	K02692	psaD	photosystem I subunit II	http://www.genome.jp/dbget-bin/www_bget?ko:K02692	P32869	682	2.8e-70	Photosystem I reaction center subunit II, chloroplastic OS=Cucumis sativus OX=3659 GN=psaD PE=1 SV=1	PF07174//PF02531	Fibronectin-attachment protein (FAP)//PsaD	GO:0015979	photosynthesis	GO:0050840	extracellular matrix binding	GO:0009522//GO:0009538//GO:0005576	photosystem I//photosystem I reaction center//extracellular region	--	--
Cluster-13593.10875	7305.24	685.818	3.4132	1.3247e-17	1.1066e-15	3657	1600672290	TEY54516.1	793	3e-81	hypothetical protein Saspl_025469 [Salvia splendens]	XM_012981899.1	XM_012981899	145	1.29085e-67	PREDICTED: Erythranthe guttatus pectin acetylesterase 8-like (LOC105957914), transcript variant X5, mRNA	K19882	NOTUM	O-palmitoleoyl-L-serine hydrolase	http://www.genome.jp/dbget-bin/www_bget?ko:K19882	Q6DBP4	600	2.7e-60	Pectin acetylesterase 8 OS=Arabidopsis thaliana OX=3702 GN=PAE8 PE=2 SV=1	PF00326//PF03283	Prolyl oligopeptidase family//Pectinacetylesterase	GO:0006508	proteolysis	GO:0008236//GO:0016787	serine-type peptidase activity//hydrolase activity	--	--	--	--
Cluster-13593.15374	871.11	23.6362	5.2012	1.3739e-17	1.1453e-15	1358	1276246493	PIN06313.1	638	1e-63	hypothetical protein CDL12_21140 [Handroanthus impetiginosus]	XM_011097706.2	XM_011097706	97	2.27771e-41	PREDICTED: Sesamum indicum uncharacterized LOC105175303 (LOC105175303), mRNA	--	--	--	--	--	--	--	--	--	--	--	--	--	--	--	--	--	--
Cluster-13593.21995	2.77505	476.884	-7.3881	1.5116e-17	1.2574e-15	1828	1279070185	XP_022897138.1	661	3e-66	ferruginol synthase-like [Olea europaea var. sylvestris]	KX431218.1	KX431218	44	8.94316e-12	Salvia fruticosa cytochrome P450 76AK6 mRNA, complete cds	--	--	--	--	W8JMV1	613	4.2e-62	Cytochrome P450 76T24 OS=Catharanthus roseus OX=4058 GN=CYP76T24 PE=2 SV=1	PF00067	Cytochrome P450	GO:0055114	oxidation-reduction process	GO:0005506//GO:0016705//GO:0020037	iron ion binding//oxidoreductase activity, acting on paired donors, with incorporation or reduction of molecular oxygen//heme binding	--	--	--	--
Cluster-12649.0	3.07701	211.84	-6.1578	1.5272e-17	1.267e-15	1572	1173780794	XP_020554996.1	776	1.2e-79	transcription factor MYB27 [Sesamum indicum]	XM_017767155.1	XM_017767155	183	4.12051e-89	PREDICTED: Gossypium arboreum transcription factor MYB59-like (LOC108466788), mRNA	K09422	MYBP	myb proto-oncogene protein, plant	http://www.genome.jp/dbget-bin/www_bget?ko:K09422	Q6R0C4	497	1e-48	Transcription factor MYB52 OS=Arabidopsis thaliana OX=3702 GN=MYB52 PE=2 SV=1	--	--	--	--	--	--	--	--	--	--
Cluster-13593.4825	1202.9	22.8934	5.7187	1.5296e-17	1.267e-15	2121	1173810337	XP_020551210.1	579	1.1e-56	BEL1-like homeodomain protein 4 isoform X2 [Sesamum indicum]	--	--	--	--	--	--	--	--	--	Q9SW80	223	8.1e-17	BEL1-like homeodomain protein 2 OS=Arabidopsis thaliana OX=3702 GN=BLH2 PE=1 SV=3	--	--	--	--	--	--	--	--	--	--
Cluster-11928.0	4130.72	6.52898	9.3133	1.5802e-17	1.3062e-15	642	1220078204	XP_021825630.1	1102	7.6e-118	chlorophyll a-b binding protein of LHCII type 1 [Prunus avium]	XM_021969942.1	XM_021969942	603	0	PREDICTED: Prunus avium chlorophyll a-b binding protein of LHCII type 1-like (LOC110766587), mRNA	K08912	LHCB1	light-harvesting complex II chlorophyll a/b binding protein 1	http://www.genome.jp/dbget-bin/www_bget?ko:K08912	P08221	1087	1.6e-117	Chlorophyll a-b binding protein of LHCII type I, chloroplastic (Fragment) OS=Cucumis sativus OX=3659 PE=2 SV=1	PF10143	2,3-bisphosphoglycerate-independent phosphoglycerate mutase	GO:0006007	glucose catabolic process	GO:0003824//GO:0046537	catalytic activity//2,3-bisphosphoglycerate-independent phosphoglycerate mutase activity	--	--	--	--
Cluster-13593.805	13.5412	851.242	-5.9747	1.7259e-17	1.4236e-15	2467	1593541754	QBM79450.1	1086	2.1e-115	MATE20 [Rehmannia glutinosa]	XM_018830054.1	XM_018830054	44	1.21286e-11	PREDICTED: Musa acuminata subsp. malaccensis protein DETOXIFICATION 42 (LOC103995774), transcript variant X2, mRNA	--	--	--	--	Q9SFB0	870	8.9e-92	Protein DETOXIFICATION 43 OS=Arabidopsis thaliana OX=3702 GN=DTX43 PE=1 SV=1	PF01554	MatE	GO:0055085//GO:0006810	transmembrane transport//transport	GO:0042910//GO:0015297	xenobiotic transmembrane transporter activity//antiporter activity	GO:0016020	membrane	--	--
Cluster-13593.12213	472.933	17.0246	4.8002	1.8247e-17	1.502e-15	1392	848860190	XP_012830951.1	1087	9.1e-116	PREDICTED: probable carboxylesterase 12, partial [Erythranthe guttata]	--	--	--	--	--	--	--	--	--	Q5NUF4	646	4.8e-66	2-hydroxyisoflavanone dehydratase OS=Glycyrrhiza echinata OX=46348 GN=HIDM PE=1 SV=1	PF07859//PF01247	alpha/beta hydrolase fold//Ribosomal protein L35Ae	GO:0042254//GO:0006412	ribosome biogenesis//translation	GO:0016787//GO:0003735	hydrolase activity//structural constituent of ribosome	GO:0005840	ribosome	--	--
Cluster-13593.11905	900.767	0.274269	11.447	1.9486e-17	1.6006e-15	3147	747053692	XP_011073018.1	1564	1e-170	probable inactive leucine-rich repeat receptor-like protein kinase At3g03770 [Sesamum indicum]	--	--	--	--	--	--	--	--	--	Q8LFN2	556	2.9e-55	Probable inactive leucine-rich repeat receptor-like protein kinase At3g03770 OS=Arabidopsis thaliana OX=3702 GN=At3g03770 PE=1 SV=1	PF01667//PF00560//PF01232//PF13516//PF00069//PF07714//PF13855	Ribosomal protein S27//Leucine Rich Repeat//Mannitol dehydrogenase Rossmann domain//Leucine Rich repeat//Protein kinase domain//Protein tyrosine and serine/threonine kinase//Leucine rich repeat	GO:0006468//GO:0042254//GO:0006412//GO:0055114	protein phosphorylation//ribosome biogenesis//translation//oxidation-reduction process	GO:0005524//GO:0003735//GO:0005515//GO:0016491//GO:0004672	ATP binding//structural constituent of ribosome//protein binding//oxidoreductase activity//protein kinase activity	GO:0005840	ribosome	--	--
Cluster-13593.15015	1832.1	48.6127	5.2392	2.1558e-17	1.7635e-15	4148	1276243118	PIN03850.1	972	5.9e-102	Leucine-rich repeat protein [Handroanthus impetiginosus]	--	--	--	--	--	--	--	--	--	Q5MR23	725	9.8e-75	Receptor-like protein 9DC3 OS=Solanum pimpinellifolium OX=4084 GN=9DC3 PE=3 SV=1	PF00560//PF13516//PF13855	Leucine Rich Repeat//Leucine Rich repeat//Leucine rich repeat	--	--	GO:0005515	protein binding	--	--	--	--
Cluster-13593.8849	6468.69	193.781	5.0601	2.1546e-17	1.7635e-15	4744	747070285	XP_011081957.1	1245	1.5e-133	F-box only protein 13 [Sesamum indicum]	XM_013000377.1	XM_013000377	338	8.64464e-175	PREDICTED: Erythranthe guttatus 3-ketoacyl-CoA synthase 10 (LOC105975204), mRNA	--	--	--	--	Q9SMZ3	872	1e-91	F-box only protein 13 OS=Arabidopsis thaliana OX=3702 GN=FBX13 PE=2 SV=2	PF08392//PF12937//PF00646//PF08545	FAE1/Type III polyketide synthase-like protein//F-box-like//F-box domain//3-Oxoacyl-[acyl-carrier-protein (ACP)] synthase III	GO:0006633//GO:0042967	fatty acid biosynthetic process//obsolete acyl-carrier-protein biosynthetic process	GO:0016747//GO:0005515//GO:0004315	transferase activity, transferring acyl groups other than amino-acyl groups//protein binding//3-oxoacyl-[acyl-carrier-protein] synthase activity	GO:0016020//GO:0005835	membrane//fatty acid synthase complex	--	--
Cluster-13593.14785	1838.4	298.619	2.622	2.4342e-17	1.9871e-15	1385	1276249853	PIN08886.1	691	7.5e-70	hypothetical protein CDL12_18540 [Handroanthus impetiginosus]	XR_001763896.1	XR_001763896	50	3.11469e-15	PREDICTED: Cucumis melo thylakoid membrane protein slr0575 (LOC103498589), transcript variant X3, misc_RNA	--	--	--	--	Q55403	209	2.2e-15	Thylakoid membrane protein slr0575 OS=Synechocystis sp. (strain PCC 6803 / Kazusa) OX=1111708 GN=slr0575 PE=4 SV=1	--	--	--	--	--	--	--	--	--	--
Cluster-13593.22078	30.4233	372.375	-3.6025	2.4845e-17	2.024e-15	1833	1173781060	XP_020547126.1	599	4.6e-59	uncharacterized protein LOC105178156 isoform X2 [Sesamum indicum]	XM_020691467.1	XM_020691467	114	1.09626e-50	PREDICTED: Sesamum indicum uncharacterized LOC105178156 (LOC105178156), transcript variant X2, mRNA	--	--	--	--	--	--	--	--	PF00130	Phorbol esters/diacylglycerol binding domain (C1 domain)	GO:0035556	intracellular signal transduction	--	--	--	--	--	--
Cluster-13593.11838	4290.94	37.8386	6.8249	2.6363e-17	2.1432e-15	2968	1371498674	PSR94994.1	546	1e-52	Glyoxylate/succinic semialdehyde reductase [Actinidia chinensis var. chinensis]	--	--	--	--	--	K18121	GLYR	glyoxylate/succinic semialdehyde reductase	http://www.genome.jp/dbget-bin/www_bget?ko:K18121	Q9LSV0	540	2e-53	Glyoxylate/succinic semialdehyde reductase 1 OS=Arabidopsis thaliana OX=3702 GN=GLYR1 PE=1 SV=1	PF01210//PF02826//PF14833//PF03446//PF02737	NAD-dependent glycerol-3-phosphate dehydrogenase N-terminus//D-isomer specific 2-hydroxyacid dehydrogenase, NAD binding domain//NAD-binding of NADP-dependent 3-hydroxyisobutyrate dehydrogenase//NAD binding domain of 6-phosphogluconate dehydrogenase//3-hydroxyacyl-CoA dehydrogenase, NAD binding domain	GO:0006568//GO:0006574//GO:0006633//GO:0006550//GO:0046168//GO:0006552//GO:0006554//GO:0006631//GO:0055114//GO:0018874	tryptophan metabolic process//valine catabolic process//fatty acid biosynthetic process//isoleucine catabolic process//glycerol-3-phosphate catabolic process//leucine catabolic process//lysine catabolic process//fatty acid metabolic process//oxidation-reduction process//benzoate metabolic process	GO:0016616//GO:0003857//GO:0051287//GO:0050661//GO:0016491	oxidoreductase activity, acting on the CH-OH group of donors, NAD or NADP as acceptor//3-hydroxyacyl-CoA dehydrogenase activity//NAD binding//NADP binding//oxidoreductase activity	--	--	KOG0409	Predicted dehydrogenase
Cluster-13593.14524	1316.26	9.96103	7.0408	2.81e-17	2.2798e-15	1015	747060122	XP_011076476.1	308	1.4e-25	uncharacterized protein PAM68-like [Sesamum indicum]	--	--	--	--	--	--	--	--	--	Q9LTD9	245	1.1e-19	Uncharacterized protein PAM68-like OS=Arabidopsis thaliana OX=3702 GN=At5g52780 PE=2 SV=1	PF14719//PF01313	Phosphotyrosine interaction domain (PTB/PID)//Bacterial export proteins, family 3	GO:0009306	protein secretion	GO:0005515	protein binding	GO:0016020	membrane	--	--
Cluster-13593.9382	2443.97	263.449	3.2139	3.0312e-17	2.4541e-15	2543	747062649	XP_011077846.1	2045	1.4e-226	beta-fructofuranosidase, insoluble isoenzyme 1-like [Sesamum indicum]	XM_023033833.1	XM_023033833	138	6.96398e-64	PREDICTED: Olea europaea var. sylvestris beta-fructofuranosidase, insoluble isoenzyme 1-like (LOC111405108), mRNA	K01193	INV, sacA	beta-fructofuranosidase	http://www.genome.jp/dbget-bin/www_bget?ko:K01193	P26792	1840	3.1e-204	Beta-fructofuranosidase, insoluble isoenzyme 1 OS=Daucus carota OX=4039 GN=INV1 PE=1 SV=1	--	--	--	--	--	--	--	--	--	--
Cluster-13593.11563	1270.14	33.9304	5.2253	3.4504e-17	2.7878e-15	3391	1276241962	PIN03003.1	2326	4.7e-259	hypothetical protein CDL12_24476 [Handroanthus impetiginosus]	XM_011097801.2	XM_011097801	673	0	PREDICTED: Sesamum indicum homeobox-leucine zipper protein MERISTEM L1 (LOC105175372), transcript variant X5, mRNA	K09338	HD-ZIP	homeobox-leucine zipper protein	http://www.genome.jp/dbget-bin/www_bget?ko:K09338	Q8RWU4	1938	1.8e-215	Homeobox-leucine zipper protein MERISTEM L1 OS=Arabidopsis thaliana OX=3702 GN=ATML1 PE=2 SV=1	PF02513//PF01527//PF01852//PF05920//PF06156//PF00046//PF06005//PF08961	Spin/Ssty Family//Transposase//START domain//Homeobox KN domain//Initiation control protein YabA//Homeodomain//Cell division protein ZapB//Nuclear receptor-binding factor 2, autophagy regulator	GO:0006313//GO:0007276//GO:0043093//GO:0006914//GO:0006260//GO:0006355//GO:0090529	transposition, DNA-mediated//gamete generation//FtsZ-dependent cytokinesis//autophagy//DNA replication//regulation of transcription, DNA-templated//cell septum assembly	GO:0008289//GO:0003677//GO:0004803	lipid binding//DNA binding//transposase activity	GO:0005737	cytoplasm	--	--
Cluster-13593.12220	2079.63	155.595	3.7405	3.4702e-17	2.7981e-15	4318	1253214104	ATI24814.1	3038	0	NADH-plastoquinone oxidoreductase subunit 2 (plastid) [Plukenetia volubilis]	KF150644.2	KF150644	4141	0	Andrographis paniculata chloroplast, complete genome	K05573	ndhB	NAD(P)H-quinone oxidoreductase subunit 2	http://www.genome.jp/dbget-bin/www_bget?ko:K05573	P0CC48	1374	5.7e-150	NAD(P)H-quinone oxidoreductase subunit 2 A, chloroplastic OS=Coffea arabica OX=13443 GN=ndhB1 PE=3 SV=1	--	--	--	--	--	--	--	--	KOG3291	Ribosomal protein S7
Cluster-13593.17098	8.29214	333.741	-5.3016	3.5998e-17	2.8967e-15	3407	1276263412	PIN19963.1	1129	3e-120	Apoptotic ATPase [Handroanthus impetiginosus]	--	--	--	--	--	--	--	--	--	P0C8S1	567	1.7e-56	Probable disease resistance RPP8-like protein 2 OS=Arabidopsis thaliana OX=3702 GN=RPP8L2 PE=3 SV=1	PF00910//PF01282//PF00931//PF01926//PF13855//PF00071	RNA helicase//Ribosomal protein S24e//NB-ARC domain//50S ribosome-binding GTPase//Leucine rich repeat//Ras family	GO:0006412//GO:0042254	translation//ribosome biogenesis	GO:0005525//GO:0003724//GO:0043531//GO:0003924//GO:0003735//GO:0003723//GO:0005515	GTP binding//RNA helicase activity//ADP binding//GTPase activity//structural constituent of ribosome//RNA binding//protein binding	GO:0005840	ribosome	--	--
Cluster-13593.13265	3590.22	213.47	4.0722	3.6839e-17	2.9583e-15	4350	1173768757	XP_020553015.1	3580	0	pyruvate, phosphate dikinase, chloroplastic isoform X1 [Sesamum indicum]	XM_020697356.1	XM_020697356	1072	0	PREDICTED: Sesamum indicum pyruvate, phosphate dikinase, chloroplastic (LOC105171467), transcript variant X1, mRNA	K01006	ppdK	pyruvate, orthophosphate dikinase	http://www.genome.jp/dbget-bin/www_bget?ko:K01006	Q42910	3452	0	Pyruvate, phosphate dikinase, chloroplastic OS=Mesembryanthemum crystallinum OX=3544 GN=PPD PE=2 SV=1	PF01326//PF00391//PF02896	Pyruvate phosphate dikinase, AMP/ATP-binding domain//PEP-utilising enzyme, mobile domain//PEP-utilising enzyme, PEP-binding domain	GO:0016310	phosphorylation	GO:0016772//GO:0005524//GO:0016301	transferase activity, transferring phosphorus-containing groups//ATP binding//kinase activity	--	--	--	--
Cluster-13593.12251	4934.25	267.144	4.2069	3.7137e-17	2.9761e-15	2982	661893576	CDP03385.1	1231	3.9e-132	unnamed protein product [Coffea canephora]	XM_023041838.1	XM_023041838	444	0	PREDICTED: Olea europaea var. sylvestris sodium/pyruvate cotransporter BASS2, chloroplastic (LOC111411289), transcript variant X2, mRNA	K03453	TC.BASS	bile acid:Na+ symporter, BASS family	http://www.genome.jp/dbget-bin/www_bget?ko:K03453	Q1EBV7	1202	3.4e-130	Sodium/pyruvate cotransporter BASS2, chloroplastic OS=Arabidopsis thaliana OX=3702 GN=BASS2 PE=1 SV=1	PF06652//PF01758//PF05173	Methuselah N-terminus//Sodium Bile acid symporter family//Dihydrodipicolinate reductase, C-terminus	GO:0055114//GO:0009085//GO:0007186//GO:0009089	oxidation-reduction process//lysine biosynthetic process//G protein-coupled receptor signaling pathway//lysine biosynthetic process via diaminopimelate	GO:0004930//GO:0008839	G protein-coupled receptor activity//4-hydroxy-tetrahydrodipicolinate reductase	GO:0016020	membrane	--	--
Cluster-13593.5529	388.607	24.7477	3.9686	3.7567e-17	3.0045e-15	2859	1023976428	KZV19499.1	535	1.9e-51	tetraketide alpha-pyrone reductase 2 [Dorcoceras hygrometricum]	XM_002312360.3	XM_002312360	73	1.0658e-27	PREDICTED: Populus trichocarpa tetraketide alpha-pyrone reductase 2 (LOC7483951), mRNA	--	--	--	--	Q9CA28	469	3.3e-45	Tetraketide alpha-pyrone reductase 2 OS=Arabidopsis thaliana OX=3702 GN=TKPR2 PE=1 SV=1	PF01405//PF01370//PF01073//PF05198//PF07497	Photosystem II reaction centre T protein//NAD dependent epimerase/dehydratase family//3-beta hydroxysteroid dehydrogenase/isomerase family//Translation initiation factor IF-3, N-terminal domain//Rho termination factor, RNA-binding domain	GO:0008207//GO:0008210//GO:0008209//GO:0006446//GO:0006353//GO:0006413//GO:0015979//GO:0006694//GO:0055114	C21-steroid hormone metabolic process//estrogen metabolic process//androgen metabolic process//regulation of translational initiation//DNA-templated transcription, termination//translational initiation//photosynthesis//steroid biosynthetic process//oxidation-reduction process	GO:0003854//GO:0003743//GO:0003824//GO:0050662//GO:0003723//GO:0016616	3-beta-hydroxy-delta5-steroid dehydrogenase activity//translation initiation factor activity//catalytic activity//obsolete coenzyme binding//RNA binding//oxidoreductase activity, acting on the CH-OH group of donors, NAD or NADP as acceptor	GO:0009539//GO:0016020//GO:0005840//GO:0009523	photosystem II reaction center//membrane//ribosome//photosystem II	--	--
Cluster-13593.10389	17359.9	108.741	7.3184	4.1203e-17	3.2886e-15	1030	747050216	XP_011071173.1	446	1.4e-41	photosystem II core complex proteins psbY, chloroplastic [Sesamum indicum]	XM_011072871.2	XM_011072871	158	2.10991e-75	PREDICTED: Sesamum indicum photosystem II core complex proteins psbY, chloroplastic (LOC105156667), mRNA	K02723	psbY	photosystem II PsbY protein	http://www.genome.jp/dbget-bin/www_bget?ko:K02723	O49347	316	6.5e-28	Photosystem II core complex proteins psbY, chloroplastic OS=Arabidopsis thaliana OX=3702 GN=PSBY PE=2 SV=1	PF06298//PF00902	Photosystem II protein Y (PsbY)//Sec-independent protein translocase protein (TatC)	GO:0015979	photosynthesis	GO:0030145	manganese ion binding	GO:0016021//GO:0009523	integral component of membrane//photosystem II	--	--
Cluster-13593.1702	0	1134.38	-12.451	4.1892e-17	3.3369e-15	811	1600620756	TEY11127.1	295	3.7e-24	hypothetical protein Saspl_050717 [Salvia splendens]	XM_011082925.2	XM_011082925	109	2.85429e-48	PREDICTED: Sesamum indicum pEARLI1-like lipid transfer protein 1 (LOC105164304), mRNA	--	--	--	--	Q9SU34	218	1.2e-16	pEARLI1-like lipid transfer protein 2 OS=Arabidopsis thaliana OX=3702 GN=At4g12490 PE=2 SV=1	--	--	--	--	--	--	--	--	--	--
Cluster-13593.9774	6406.97	672.216	3.2527	4.3079e-17	3.4245e-15	2665	747087644	XP_011091372.1	1884	6.7e-208	beta-amylase 1, chloroplastic [Sesamum indicum]	XM_019310393.1	XM_019310393	459	0	PREDICTED: Ipomoea nil beta-amylase 1, chloroplastic (LOC109161855), mRNA	--	--	--	--	Q9LIR6	1744	4.4e-193	Beta-amylase 1, chloroplastic OS=Arabidopsis thaliana OX=3702 GN=BAM1 PE=1 SV=1	PF01373//PF11635	Glycosyl hydrolase family 14//Mediator complex subunit 16	GO:0000272//GO:0005985//GO:0005982	polysaccharide catabolic process//sucrose metabolic process//starch metabolic process	GO:0016161	beta-amylase activity	GO:0016592	mediator complex	--	--
Cluster-13593.11056	22071.1	397.409	5.7954	4.6911e-17	3.7217e-15	5404	848918054	XP_012856331.1	754	1.5e-76	PREDICTED: rop guanine nucleotide exchange factor 12-like [Erythranthe guttata]	XM_013001128.1	XM_013001128	118	1.95451e-52	PREDICTED: Erythranthe guttatus 30S ribosomal protein S17, chloroplastic (LOC105975888), mRNA	--	--	--	--	Q9CA89	628	2.3e-63	Rop guanine nucleotide exchange factor 12 OS=Arabidopsis thaliana OX=3702 GN=ROPGEF12 PE=1 SV=1	PF05401//PF03244//PF00366//PF03759	Nodulation protein S (NodS)//Photosystem I reaction centre subunit VI//Ribosomal protein S17//PRONE (Plant-specific Rop nucleotide exchanger)	GO:0009877//GO:0043087//GO:0009312//GO:0015979//GO:0006412//GO:0042254	nodulation//regulation of GTPase activity//oligosaccharide biosynthetic process//photosynthesis//translation//ribosome biogenesis	GO:0008757//GO:0005089//GO:0003735	S-adenosylmethionine-dependent methyltransferase activity//Rho guanyl-nucleotide exchange factor activity//structural constituent of ribosome	GO:0005840//GO:0009538//GO:0009522	ribosome//photosystem I reaction center//photosystem I	--	--
Cluster-13593.1502	46.0557	428.654	-3.2096	4.74e-17	3.7528e-15	2907	747086465	XP_011090733.1	3406	0	probable linoleate 9S-lipoxygenase 5 isoform X1 [Sesamum indicum]	XM_012976996.1	XM_012976996	463	0	PREDICTED: Erythranthe guttatus probable linoleate 9S-lipoxygenase 5 (LOC105953334), mRNA	--	--	--	--	Q9LUW0	2986	0	Linoleate 9S-lipoxygenase 5 OS=Arabidopsis thaliana OX=3702 GN=LOX5 PE=2 SV=2	PF00305//PF01477	Lipoxygenase//PLAT/LH2 domain	GO:0055114	oxidation-reduction process	GO:0046872//GO:0005515//GO:0016702	metal ion binding//protein binding//oxidoreductase activity, acting on single donors with incorporation of molecular oxygen, incorporation of two atoms of oxygen	--	--	--	--
Cluster-13567.0	9.5709	275.525	-4.8738	4.9932e-17	3.9375e-15	1555	1600650610	TEY33792.1	1304	7e-141	hypothetical protein Saspl_040805 [Salvia splendens]	XM_011090805.2	XM_011090805	333	1.68275e-172	PREDICTED: Sesamum indicum transmembrane protein 45B (LOC105170164), mRNA	--	--	--	--	--	--	--	--	--	--	--	--	--	--	--	--	--	--
Cluster-13593.2192	28.6011	712.973	-4.6369	4.9847e-17	3.9375e-15	2763	747088541	XP_011091864.1	2062	1.6e-228	branched-chain-amino-acid aminotransferase-like protein 1 isoform X1 [Sesamum indicum]	XM_011093562.2	XM_011093562	675	0	PREDICTED: Sesamum indicum branched-chain-amino-acid aminotransferase-like protein 1 (LOC105172200), transcript variant X1, mRNA	--	--	--	--	Q9ASR4	1819	9.1e-202	Branched-chain-amino-acid aminotransferase-like protein 2 OS=Arabidopsis thaliana OX=3702 GN=At5g27410 PE=2 SV=1	PF01063	Amino-transferase class IV	--	--	GO:0003824	catalytic activity	--	--	--	--
Cluster-13593.7139	127.03	7096.84	-5.8032	5.1602e-17	4.0611e-15	1500	747090512	XP_011092948.1	797	4.2e-82	(RS)-norcoclaurine 6-O-methyltransferase-like [Sesamum indicum]	--	--	--	--	--	--	--	--	--	Q9T003	672	5e-69	Acetylserotonin O-methyltransferase OS=Arabidopsis thaliana OX=3702 GN=ASMT PE=1 SV=1	PF08241//PF00891//PF08100	Methyltransferase domain//O-methyltransferase domain//Dimerisation domain	--	--	GO:0008168//GO:0008171//GO:0046983	methyltransferase activity//O-methyltransferase activity//protein dimerization activity	--	--	--	--
Cluster-13593.15424	585.274	0	11.787	5.6488e-17	4.4368e-15	926	1173815190	XP_020551697.1	574	1.9e-56	uncharacterized protein LOC105168412 [Sesamum indicum]	--	--	--	--	--	--	--	--	--	Q9FYF7	379	2.9e-35	REF/SRPP-like protein At1g67360 OS=Arabidopsis thaliana OX=3702 GN=At1g67360 PE=2 SV=1	--	--	--	--	--	--	--	--	--	--
Cluster-14545.0	11.6579	286.222	-4.6015	6.5227e-17	5.113e-15	1944	729406693	XP_010555537.1	2113	1.4e-234	PREDICTED: malate synthase [Tarenaya hassleriana]	XM_022183291.1	XM_022183291	296	7.81041e-152	PREDICTED: Helianthus annuus malate synthase, glyoxysomal (LOC110941627), mRNA	K01638	aceB, glcB	malate synthase	http://www.genome.jp/dbget-bin/www_bget?ko:K01638	Q9LZC3	2046	3e-228	Malate synthase OS=Arabidopsis thaliana OX=3702 GN=MLS PE=1 SV=1	PF03328//PF01274//PF01701	HpcH/HpaI aldolase/citrate lyase family//Malate synthase//Photosystem I reaction centre subunit IX / PsaJ	GO:0006099//GO:0006097//GO:0015979//GO:0006090	tricarboxylic acid cycle//glyoxylate cycle//photosynthesis//pyruvate metabolic process	GO:0003824//GO:0004474	catalytic activity//malate synthase activity	GO:0009522	photosystem I	KOG1261	Malate synthase
Cluster-13593.814	10.0848	1027.42	-6.6902	7.0089e-17	5.4832e-15	2244	1098774202	XP_018847525.1	733	1.6e-74	PREDICTED: shikimate O-hydroxycinnamoyltransferase-like [Juglans regia]	--	--	--	--	--	K13065	E2.3.1.133, HCT	shikimate O-hydroxycinnamoyltransferase	http://www.genome.jp/dbget-bin/www_bget?ko:K13065	Q8GSM7	710	2.9e-73	Shikimate O-hydroxycinnamoyltransferase OS=Nicotiana tabacum OX=4097 GN=HST PE=1 SV=1	PF02458	Transferase family	--	--	GO:0016747	transferase activity, transferring acyl groups other than amino-acyl groups	--	--	--	--
Cluster-13593.20217	138.3	6076.15	-5.4599	7.098e-17	5.542e-15	1233	1276252494	PIN10931.1	477	4.4e-45	hypothetical protein CDL12_16476 [Handroanthus impetiginosus]	XM_010100787.2	XM_010100787	124	2.01951e-56	PREDICTED: Morus notabilis ethylene-responsive transcription factor ERF017 (LOC21386098), mRNA	--	--	--	--	Q84QC2	360	6.1e-33	Ethylene-responsive transcription factor ERF017 OS=Arabidopsis thaliana OX=3702 GN=ERF017 PE=2 SV=1	PF00847	AP2 domain	GO:0006355	regulation of transcription, DNA-templated	GO:0003700	DNA-binding transcription factor activity	GO:0005667	transcription regulator complex	--	--
Cluster-13593.7297	1812.52	6.77439	8.0593	7.1249e-17	5.5519e-15	2994	1173780640	XP_020554732.1	357	8.7e-31	thylakoid lumenal 29 kDa protein, chloroplastic [Sesamum indicum]	XM_020699073.1	XM_020699073	83	3.08304e-33	PREDICTED: Sesamum indicum thylakoid lumenal 29 kDa protein, chloroplastic (LOC105177323), transcript variant X2, mRNA	K00434	E1.11.1.11	L-ascorbate peroxidase	http://www.genome.jp/dbget-bin/www_bget?ko:K00434	Q9THX6	300	1.3e-25	Thylakoid lumenal 29 kDa protein, chloroplastic OS=Solanum lycopersicum OX=4081 GN=CLEB3J9 PE=3 SV=1	--	--	--	--	--	--	--	--	--	--
Cluster-13593.10480	6203.62	167.075	5.2146	7.1468e-17	5.558e-15	3452	1111103826	XP_019245638.1	1011	1.5e-106	PREDICTED: protein DOWNY MILDEW RESISTANCE 6 [Nicotiana attenuata]	--	--	--	--	--	--	--	--	--	Q9FLV0	900	4.2e-95	Protein DOWNY MILDEW RESISTANCE 6 OS=Arabidopsis thaliana OX=3702 GN=DMR6 PE=1 SV=1	PF01397//PF03171	Terpene synthase, N-terminal domain//2OG-Fe(II) oxygenase superfamily	GO:0055114	oxidation-reduction process	GO:0010333//GO:0016491//GO:0016829	terpene synthase activity//oxidoreductase activity//lyase activity	--	--	--	--
Cluster-13593.285	2.74205	316.266	-6.7955	7.443e-17	5.777e-15	2853	747079890	XP_011087174.1	3286	0	alpha-N-acetylglucosaminidase [Sesamum indicum]	XM_011088872.2	XM_011088872	798	0	PREDICTED: Sesamum indicum alpha-N-acetylglucosaminidase (LOC105168728), mRNA	K01205	NAGLU	alpha-N-acetylglucosaminidase	http://www.genome.jp/dbget-bin/www_bget?ko:K01205	Q9FNA3	2477	4.7e-278	Alpha-N-acetylglucosaminidase OS=Arabidopsis thaliana OX=3702 GN=NAGLU PE=2 SV=1	PF08685	GON domain	--	--	GO:0008270//GO:0004222	zinc ion binding//metalloendopeptidase activity	--	--	KOG2233	Alpha-N-acetylglucosaminidase
Cluster-13593.398	0	265.168	-10.355	8.8399e-17	6.8379e-15	1765	747099449	XP_011097779.1	1639	1.1e-179	cytochrome P450 71D11-like [Sesamum indicum]	--	--	--	--	--	--	--	--	--	O22307	1305	2.3e-142	Cytochrome P450 71D11 (Fragment) OS=Lotus japonicus OX=34305 GN=CYP71D11 PE=2 SV=1	PF00067	Cytochrome P450	GO:0055114	oxidation-reduction process	GO:0016705//GO:0020037//GO:0005506	oxidoreductase activity, acting on paired donors, with incorporation or reduction of molecular oxygen//heme binding//iron ion binding	--	--	--	--
Cluster-13593.7950	2325.86	70.1704	5.0494	8.8446e-17	6.8379e-15	1690	1279051448	XP_022887590.1	397	1.1e-35	non-specific lipid transfer protein GPI-anchored 1-like [Olea europaea var. sylvestris]	XM_010046514.2	XM_010046514	38	1.78694e-08	PREDICTED: Eucalyptus grandis non-specific lipid transfer protein GPI-anchored 1 (LOC104433679), mRNA	--	--	--	--	Q9C7F7	285	4.2e-24	Non-specific lipid transfer protein GPI-anchored 1 OS=Arabidopsis thaliana OX=3702 GN=LTPG1 PE=2 SV=1	--	--	--	--	--	--	--	--	--	--
Cluster-13593.13842	253.183	16.88	3.9008	8.9604e-17	6.9139e-15	1401	661876600	CDP19374.1	176	4e-10	unnamed protein product [Coffea canephora]	--	--	--	--	--	K01783	rpe, RPE	ribulose-phosphate 3-epimerase	http://www.genome.jp/dbget-bin/www_bget?ko:K01783	Q43843	170	7.5e-11	Ribulose-phosphate 3-epimerase, chloroplastic (Fragment) OS=Solanum tuberosum OX=4113 PE=1 SV=1	PF00834	Ribulose-phosphate 3 epimerase family	GO:0005975	carbohydrate metabolic process	GO:0016857	racemase and epimerase activity, acting on carbohydrates and derivatives	--	--	--	--
Cluster-13593.163	5.85531	242.893	-5.3358	9.1583e-17	7.0528e-15	1787	747099449	XP_011097779.1	1428	3.4e-155	cytochrome P450 71D11-like [Sesamum indicum]	--	--	--	--	--	--	--	--	--	O48923	1203	1.6e-130	Cytochrome P450 71D10 OS=Glycine max OX=3847 GN=CYP71D10 PE=2 SV=1	PF00067	Cytochrome P450	GO:0055114	oxidation-reduction process	GO:0005506//GO:0020037//GO:0016705	iron ion binding//heme binding//oxidoreductase activity, acting on paired donors, with incorporation or reduction of molecular oxygen	--	--	--	--
Cluster-13593.22380	0.744089	498.105	-9.4133	9.2709e-17	7.1256e-15	2519	1173774555	XP_020554072.1	949	1.7e-99	cysteine-rich receptor-like protein kinase 25 [Sesamum indicum]	XM_024770533.1	XM_024770533	74	2.60668e-28	PREDICTED: Medicago truncatula putative receptor-like protein kinase At4g00960 (LOC25482088), transcript variant X2, mRNA	--	--	--	--	Q8GYA4	682	5.8e-70	Cysteine-rich receptor-like protein kinase 10 OS=Arabidopsis thaliana OX=3702 GN=CRK10 PE=1 SV=3	PF03666//PF01407//PF00069//PF07714	Nitrogen Permease regulator of amino acid transport activity 3//Geminivirus AL3 protein//Protein kinase domain//Protein tyrosine and serine/threonine kinase	GO:0034198//GO:0032007//GO:0016032//GO:0006468	cellular response to amino acid starvation//negative regulation of TOR signaling//viral process//protein phosphorylation	GO:0004672//GO:0005524	protein kinase activity//ATP binding	--	--	--	--
Cluster-13593.9960	422.519	3.96293	6.7454	1.1433e-16	8.77e-15	1306	747083459	XP_011089097.1	1322	4.8e-143	uncharacterized protein LOC105170157 isoform X1 [Sesamum indicum]	XM_011090796.2	XM_011090796	474	0	PREDICTED: Sesamum indicum uncharacterized LOC105170157 (LOC105170157), transcript variant X2, mRNA	--	--	--	--	--	--	--	--	--	--	--	--	--	--	--	--	--	--
Cluster-13593.11714	675.986	0.613608	10.133	1.1917e-16	9.1238e-15	476	--	--	--	--	--	--	--	--	--	--	--	--	--	--	--	--	--	--	PF02535	ZIP Zinc transporter	GO:0055085//GO:0030001	transmembrane transport//metal ion transport	GO:0046873	metal ion transmembrane transporter activity	GO:0016020	membrane	--	--
Cluster-13593.9873	1007.7	17.144	5.8849	1.246e-16	9.5209e-15	2643	1276242391	PIN03310.1	1109	4.9e-118	Transcriptional repressors of the hairy/E(spl) family (contains HLH) [Handroanthus impetiginosus]	XM_019588866.1	XM_019588866	134	1.21177e-61	PREDICTED: Lupinus angustifolius transcription factor PIF1-like (LOC109348430), transcript variant X3, mRNA	K16189	PIF4	phytochrome-interacting factor 4	http://www.genome.jp/dbget-bin/www_bget?ko:K16189	Q8GZM7	504	2.6e-49	Transcription factor PIF1 OS=Arabidopsis thaliana OX=3702 GN=PIF1 PE=1 SV=1	PF00010	Helix-loop-helix DNA-binding domain	--	--	GO:0046983	protein dimerization activity	--	--	--	--
Cluster-13593.22218	0	256.319	-10.305	1.2933e-16	9.8635e-15	598	604330300	EYU35365.1	238	1.1e-17	hypothetical protein MIMGU_mgv1a017348mg [Erythranthe guttata]	--	--	--	--	--	--	--	--	--	--	--	--	--	--	--	--	--	--	--	--	--	--	--
Cluster-13593.20059	30.8143	459.621	-3.8868	1.5821e-16	1.2043e-14	1375	1271094099	PHT88452.1	276	9.9e-22	Zinc finger protein 3 [Capsicum annuum]	AK455529.1	AK455529	62	6.59823e-22	Triticum aestivum mRNA, clone: tplb0009i02, cultivar Chinese Spring	--	--	--	--	Q39262	231	6.2e-18	Zinc finger protein 3 OS=Arabidopsis thaliana OX=3702 GN=ZFP3 PE=1 SV=1	PF00096	Zinc finger, C2H2 type	--	--	GO:0003676	nucleic acid binding	--	--	--	--
Cluster-13593.21886	0.363794	447.721	-10.148	1.5935e-16	1.2106e-14	2039	604344826	EYU43510.1	783	2.4e-80	hypothetical protein MIMGU_mgv1a017700mg [Erythranthe guttata]	XM_012974494.1	XM_012974494	213	1.13032e-105	PREDICTED: Erythranthe guttatus AT-hook motif nuclear-localized protein 22-like (LOC105951104), mRNA	--	--	--	--	O22130	580	3.1e-58	AT-hook motif nuclear-localized protein 22 OS=Arabidopsis thaliana OX=3702 GN=AHL22 PE=1 SV=1	--	--	--	--	--	--	--	--	--	--
Cluster-13593.14740	931.782	0	12.458	1.6036e-16	1.2159e-14	574	604341434	EYU40725.1	310	4.7e-26	hypothetical protein MIMGU_mgv1a017774mg [Erythranthe guttata]	XM_016036923.2	XM_016036923	43	9.7245e-12	PREDICTED: Ziziphus jujuba auxin-induced protein 15A-like (LOC107426682), mRNA	K14488	SAUR	SAUR family protein	http://www.genome.jp/dbget-bin/www_bget?ko:K14488	P32295	255	4.2e-21	Indole-3-acetic acid-induced protein ARG7 OS=Vigna radiata var. radiata OX=3916 GN=ARG7 PE=2 SV=1	PF02519	Auxin responsive protein	GO:0009733	response to auxin	--	--	--	--	--	--
Cluster-13593.9285	0.965153	321.888	-8.23	1.6092e-16	1.2179e-14	1676	747054930	XP_011073697.1	1528	8e-167	probable N-acetyltransferase HLS1 [Sesamum indicum]	XM_013001010.1	XM_013001010	355	0	PREDICTED: Erythranthe guttatus probable N-acetyltransferase HLS1 (LOC105975778), mRNA	--	--	--	--	O64815	1298	1.4e-141	Probable N-acetyltransferase HLS1-like OS=Arabidopsis thaliana OX=3702 GN=At2g23060 PE=2 SV=1	PF08445//PF00583	FR47-like protein//Acetyltransferase (GNAT) family	GO:0042967	obsolete acyl-carrier-protein biosynthetic process	GO:0016747//GO:0008080	transferase activity, transferring acyl groups other than amino-acyl groups//N-acetyltransferase activity	--	--	--	--
Cluster-13593.21795	9.27801	513.454	-5.7959	1.621e-16	1.2244e-14	1527	1600662654	TEY45082.1	1520	6.2e-166	hypothetical protein Saspl_023101 [Salvia splendens]	--	--	--	--	--	--	--	--	--	--	--	--	--	--	--	--	--	--	--	--	--	--	--
Cluster-13593.22789	0	314.514	-10.601	1.7596e-16	1.3265e-14	3471	848932745	XP_012829191.1	1502	1.7e-163	PREDICTED: putative late blight resistance protein homolog R1A-10 [Erythranthe guttata]	--	--	--	--	--	--	--	--	--	Q6L439	637	1.3e-64	Putative late blight resistance protein homolog R1A-4 OS=Solanum demissum OX=50514 GN=R1A-4 PE=5 SV=2	PF00931	NB-ARC domain	--	--	GO:0043531	ADP binding	--	--	--	--
Cluster-13593.13657	383.939	0	11.178	1.8392e-16	1.3839e-14	1128	1276268978	PIN24707.1	742	7.5e-76	hypothetical protein CDL12_02563 [Handroanthus impetiginosus]	XM_013002307.1	XM_013002307	142	1.81691e-66	PREDICTED: Erythranthe guttatus uncharacterized LOC105977046 (LOC105977046), mRNA	--	--	--	--	--	--	--	--	PF05749//PF06624	Rubella membrane glycoprotein E2//Ribosome associated membrane protein RAMP4	--	--	--	--	GO:0005783//GO:0016021//GO:0019013	endoplasmic reticulum//integral component of membrane//viral nucleocapsid	--	--
Cluster-13593.9191	1725.84	0	13.347	1.9003e-16	1.4272e-14	1585	747042093	XP_011076645.1	495	4.6e-47	acyl-acyl carrier protein thioesterase ATL2, chloroplastic-like [Sesamum indicum]	--	--	--	--	--	--	--	--	--	Q9C7I5	400	1.8e-37	Acyl-acyl carrier protein thioesterase ATL1, chloroplastic OS=Arabidopsis thaliana OX=3702 GN=ALT1 PE=1 SV=1	PF01643	Acyl-ACP thioesterase	GO:0006633	fatty acid biosynthetic process	GO:0016790	thiolester hydrolase activity	--	--	--	--
Cluster-13593.6696	1298.08	28.1152	5.5273	1.9796e-16	1.4839e-14	2253	1276269201	PIN24904.1	1263	5.8e-136	hypothetical protein CDL12_02369 [Handroanthus impetiginosus]	XM_020693505.1	XM_020693505	354	0	PREDICTED: Sesamum indicum probable zinc metalloprotease EGY2, chloroplastic (LOC105160983), mRNA	--	--	--	--	B8AD72	1143	1.8e-123	Probable zinc metalloprotease EGY2, chloroplastic OS=Oryza sativa subsp. indica OX=39946 GN=EGY2 PE=3 SV=1	PF02163	Peptidase family M50	GO:0006508	proteolysis	GO:0004222	metalloendopeptidase activity	--	--	--	--
Cluster-13593.2827	293.927	0	10.793	2.0328e-16	1.5209e-14	1082	747083940	XP_011089357.1	1079	6e-115	tetraspanin-3-like [Sesamum indicum]	XM_011091055.2	XM_011091055	252	1.23604e-127	PREDICTED: Sesamum indicum tetraspanin-3-like (LOC105170334), mRNA	--	--	--	--	Q9M1E7	906	2.6e-96	Tetraspanin-3 OS=Arabidopsis thaliana OX=3702 GN=TET3 PE=1 SV=1	PF00335//PF11837//PF11807	Tetraspanin family//Domain of unknown function (DUF3357)//Mycotoxin biosynthesis protein UstYa	GO:0006012//GO:0005982//GO:0043386//GO:0005985	galactose metabolic process//starch metabolic process//mycotoxin biosynthetic process//sucrose metabolic process	GO:0004575//GO:0004564	sucrose alpha-glucosidase activity//beta-fructofuranosidase activity	GO:0016021//GO:0017177	integral component of membrane//glucosidase II complex	--	--
Cluster-13593.11547	5362.73	84.2613	5.9929	2.0648e-16	1.5419e-14	2600	1276254293	PIN12358.1	2092	5e-232	hypothetical protein CDL12_15036 [Handroanthus impetiginosus]	XM_012973516.1	XM_012973516	512	0	PREDICTED: Erythranthe guttatus dicarboxylate transporter 1, chloroplastic-like (LOC105950156), mRNA	--	--	--	--	Q9LXV3	1999	1.1e-222	Dicarboxylate transporter 1, chloroplastic OS=Arabidopsis thaliana OX=3702 GN=DIT1 PE=1 SV=1	PF06396//PF03600//PF00939	Angiotensin II, type I receptor-associated protein (AGTRAP)//Citrate transporter//Sodium:sulfate symporter transmembrane region	GO:0055085//GO:0038166	transmembrane transport//angiotensin-activated signaling pathway	GO:0022857	transmembrane transporter activity	GO:0016021//GO:0016020	integral component of membrane//membrane	--	--
Cluster-13593.919	11.7437	928.9	-6.2969	2.1153e-16	1.5767e-14	1329	1276270067	PIN25634.1	533	1.5e-51	hypothetical protein CDL12_01620 [Handroanthus impetiginosus]	XM_020225051.1	XM_020225051	44	6.46286e-12	PREDICTED: Ananas comosus ethylene-responsive transcription factor ERF113-like (LOC109704288), mRNA	--	--	--	--	Q9LYU3	334	6.8e-30	Ethylene-responsive transcription factor ERF113 OS=Arabidopsis thaliana OX=3702 GN=ERF113 PE=2 SV=1	PF00847//PF07062	AP2 domain//Clc-like	GO:0006355	regulation of transcription, DNA-templated	GO:0003700	DNA-binding transcription factor activity	GO:0005667//GO:0016021	transcription regulator complex//integral component of membrane	--	--
Cluster-13593.12622	1216.74	98.6213	3.6253	2.3523e-16	1.75e-14	2421	747054249	XP_011073323.1	1367	5.4e-148	protein LOW PSII ACCUMULATION 3, chloroplastic [Sesamum indicum]	--	--	--	--	--	--	--	--	--	Q8H0W0	1158	3.5e-125	Protein LOW PSII ACCUMULATION 3, chloroplastic OS=Arabidopsis thaliana OX=3702 GN=LPA3 PE=1 SV=1	--	--	--	--	--	--	--	--	--	--
Cluster-13593.6458	443.294	16.5913	4.7366	2.4436e-16	1.8145e-14	2751	747099399	XP_011097753.1	1138	2.2e-121	cellulose synthase-like protein E1 [Sesamum indicum]	XM_012986139.1	XM_012986139	134	1.26193e-61	PREDICTED: Erythranthe guttatus uncharacterized LOC105961875 (LOC105961875), mRNA	--	--	--	--	Q8VZK9	862	8.4e-91	Cellulose synthase-like protein E1 OS=Arabidopsis thaliana OX=3702 GN=CSLE1 PE=2 SV=1	PF03552	Cellulose synthase	GO:0005985//GO:0006011//GO:0005982//GO:0030244	sucrose metabolic process//UDP-glucose metabolic process//starch metabolic process//cellulose biosynthetic process	GO:0016760	cellulose synthase (UDP-forming) activity	GO:0016020	membrane	--	--
Cluster-13593.19303	585.554	0.274269	10.826	2.5189e-16	1.8669e-14	1478	1276265154	PIN21455.1	871	1.1e-90	hypothetical protein CDL12_05845 [Handroanthus impetiginosus]	--	--	--	--	--	--	--	--	--	--	--	--	--	--	--	--	--	--	--	--	--	--	--
Cluster-13593.881	0	274.608	-10.405	2.6456e-16	1.9571e-14	1376	1276248368	PIN07729.1	1001	8.4e-106	hypothetical protein CDL12_19700 [Handroanthus impetiginosus]	--	--	--	--	--	--	--	--	--	Q6NMB7	675	2e-69	WAT1-related protein At1g43650 OS=Arabidopsis thaliana OX=3702 GN=At1g43650 PE=2 SV=1	PF00892	EamA-like transporter family	--	--	--	--	GO:0016020//GO:0016021	membrane//integral component of membrane	--	--
Cluster-13593.14572	516.472	22877.7	-5.4698	2.6838e-16	1.9816e-14	2455	1600656813	TEY39532.1	1151	6.1e-123	hypothetical protein Saspl_031963 [Salvia splendens]	XM_020343678.1	XM_020343678	147	6.67235e-69	PREDICTED: Aegilops tauschii subsp. tauschii zinc finger CCCH domain-containing protein 33-like (LOC109785072), mRNA	--	--	--	--	Q9XEE6	880	6.2e-93	Zinc finger CCCH domain-containing protein 29 OS=Arabidopsis thaliana OX=3702 GN=At2g40140 PE=1 SV=1	PF13606//PF00023//PF00642	Ankyrin repeat//Ankyrin repeat//Zinc finger C-x8-C-x5-C-x3-H type (and similar)	--	--	GO:0046872//GO:0005515	metal ion binding//protein binding	--	--	--	--
Cluster-13593.9530	2382.84	5.64805	8.7058	2.8199e-16	2.0782e-14	2136	1173781001	XP_020547025.1	821	9.8e-85	zinc finger protein CONSTANS-LIKE 16-like [Sesamum indicum]	KY444688.1	KY444688	63	2.8725e-22	Bambusa oldhamii isolate BoCOLK constans-like protein mRNA, complete cds	--	--	--	--	Q8RWD0	524	1e-51	Zinc finger protein CONSTANS-LIKE 16 OS=Arabidopsis thaliana OX=3702 GN=COL16 PE=1 SV=2	PF02323//PF06480//PF01412//PF06203//PF00643//PF08636	Egg-laying hormone precursor//FtsH Extracellular//Putative GTPase activating protein for Arf//CCT motif//B-box zinc finger//ER protein Pkr1	GO:0007165//GO:0070072//GO:0007275	signal transduction//vacuolar proton-transporting V-type ATPase complex assembly//multicellular organism development	GO:0004222//GO:0005524//GO:0005096//GO:0005515//GO:0008270//GO:0005179	metalloendopeptidase activity//ATP binding//GTPase activator activity//protein binding//zinc ion binding//hormone activity	GO:0005576//GO:0016021	extracellular region//integral component of membrane	--	--
Cluster-13593.20870	0	345.709	-10.738	2.8592e-16	2.1033e-14	1349	1276259161	PIN16400.1	1217	7.4e-131	Iron/ascorbate family oxidoreductase [Handroanthus impetiginosus]	--	--	--	--	--	--	--	--	--	Q84MB3	922	4.6e-98	1-aminocyclopropane-1-carboxylate oxidase homolog 1 OS=Arabidopsis thaliana OX=3702 GN=At1g06620 PE=2 SV=1	PF03171	2OG-Fe(II) oxygenase superfamily	GO:0055114	oxidation-reduction process	GO:0016491	oxidoreductase activity	--	--	--	--
Cluster-13593.10180	1810.84	77.78	4.5415	2.8797e-16	2.1144e-14	1716	1276247073	PIN06762.1	1090	5e-116	Flavin-containing monooxygenase [Handroanthus impetiginosus]	--	--	--	--	--	K11816	YUCCA	indole-3-pyruvate monooxygenase	http://www.genome.jp/dbget-bin/www_bget?ko:K11816	Q9LKC0	738	1.3e-76	Probable indole-3-pyruvate monooxygenase YUCCA5 OS=Arabidopsis thaliana OX=3702 GN=YUC5 PE=2 SV=1	PF01210//PF00899//PF02826//PF01494//PF07992//PF00743//PF01266	NAD-dependent glycerol-3-phosphate dehydrogenase N-terminus//ThiF family//D-isomer specific 2-hydroxyacid dehydrogenase, NAD binding domain//FAD binding domain//Pyridine nucleotide-disulphide oxidoreductase//Flavin-binding monooxygenase-like//FAD dependent oxidoreductase	GO:0046168//GO:0055114	glycerol-3-phosphate catabolic process//oxidation-reduction process	GO:0004499//GO:0050661//GO:0051287//GO:0008641//GO:0050660//GO:0016616//GO:0071949//GO:0016491	N,N-dimethylaniline monooxygenase activity//NADP binding//NAD binding//ubiquitin-like modifier activating enzyme activity//flavin adenine dinucleotide binding//oxidoreductase activity, acting on the CH-OH group of donors, NAD or NADP as acceptor//FAD binding//oxidoreductase activity	--	--	--	--
Cluster-13593.21807	0	530.777	-11.356	2.9096e-16	2.1297e-14	1119	1276267330	PIN23284.1	292	1.1e-23	hypothetical protein CDL12_03991 [Handroanthus impetiginosus]	--	--	--	--	--	--	--	--	--	--	--	--	--	PF04831	Popeye protein conserved region	--	--	--	--	GO:0016020	membrane	--	--
Cluster-13593.4925	550.706	0.64244	9.8277	2.9113e-16	2.1297e-14	3697	661884879	CDP11411.1	2098	1.4e-232	unnamed protein product [Coffea canephora]	XM_012975224.1	XM_012975224	227	3.40484e-113	PREDICTED: Erythranthe guttatus 2-oxoglutarate dehydrogenase, mitochondrial-like (LOC105951772), mRNA	K13420	FLS2	LRR receptor-like serine/threonine-protein kinase FLS2	http://www.genome.jp/dbget-bin/www_bget?ko:K13420	Q1MX30	1494	5.9e-164	Receptor kinase-like protein Xa21 OS=Oryza sativa subsp. indica OX=39946 GN=XA21 PE=1 SV=1	PF00560//PF13516//PF13855//PF07714//PF00069	Leucine Rich Repeat//Leucine Rich repeat//Leucine rich repeat//Protein tyrosine and serine/threonine kinase//Protein kinase domain	GO:0006468	protein phosphorylation	GO:0005524//GO:0004672//GO:0005515	ATP binding//protein kinase activity//protein binding	--	--	--	--
Cluster-13593.12546	1164.11	378.529	1.6205	3.2854e-16	2.3989e-14	4861	747092994	XP_011094284.1	2285	3.9e-254	uncharacterized protein LOC105174024 [Sesamum indicum]	XM_011095982.2	XM_011095982	758	0	PREDICTED: Sesamum indicum uncharacterized LOC105174024 (LOC105174024), mRNA	--	--	--	--	--	--	--	--	PF11808//PF01119	Phosphate regulon sensor protein PhoR//DNA mismatch repair protein, C-terminal domain	GO:0006298//GO:0016310//GO:0000160//GO:0006470	mismatch repair//phosphorylation//phosphorelay signal transduction system//protein dephosphorylation	GO:0000155//GO:0004721//GO:0005524//GO:0030983	phosphorelay sensor kinase activity//phosphoprotein phosphatase activity//ATP binding//mismatched DNA binding	GO:0009365	protein histidine kinase complex	--	--
Cluster-13593.11536	419.251	0	11.306	3.4223e-16	2.4943e-14	920	1025244864	XP_016487580.1	230	1.4e-16	PREDICTED: protein HOTHEAD-like isoform X1 [Nicotiana tabacum]	--	--	--	--	--	--	--	--	--	Q9S746	170	4.9e-11	Protein HOTHEAD OS=Arabidopsis thaliana OX=3702 GN=HTH PE=1 SV=1	PF00732	GMC oxidoreductase	GO:0055114	oxidation-reduction process	GO:0016614//GO:0050660	oxidoreductase activity, acting on CH-OH group of donors//flavin adenine dinucleotide binding	--	--	--	--
Cluster-13593.10818	1806.79	587.035	1.6221	3.561e-16	2.5905e-14	1561	1173817894	XP_011087423.2	1247	2.9e-134	ATP-dependent Clp protease proteolytic subunit-related protein 3, chloroplastic isoform X2 [Sesamum indicum]	XM_011089121.2	XM_011089121	458	0	PREDICTED: Sesamum indicum ATP-dependent Clp protease proteolytic subunit-related protein 3, chloroplastic (LOC105168917), transcript variant X2, mRNA	--	--	--	--	Q8L770	1155	5.1e-125	ATP-dependent Clp protease proteolytic subunit-related protein 3, chloroplastic OS=Arabidopsis thaliana OX=3702 GN=CLPR3 PE=1 SV=1	--	--	--	--	--	--	--	--	KOG0840	ATP-dependent Clp protease, proteolytic subunit
Cluster-13593.21115	3.27414	1584.54	-8.9136	3.7302e-16	2.7086e-14	2141	747095861	XP_011095828.1	2002	1.1e-221	organic cation/carnitine transporter 3-like [Sesamum indicum]	--	--	--	--	--	--	--	--	--	Q9SA38	1512	2.8e-166	Organic cation/carnitine transporter 3 OS=Arabidopsis thaliana OX=3702 GN=OCT3 PE=2 SV=1	PF07690//PF00083	Major Facilitator Superfamily//Sugar (and other) transporter	GO:0055085	transmembrane transport	GO:0022857	transmembrane transporter activity	GO:0016021	integral component of membrane	--	--
Cluster-13593.2670	29.2238	737.946	-4.6485	3.7843e-16	2.7428e-14	1442	1279006296	XP_022863560.1	726	6.8e-74	uncharacterized protein LOC111383661 [Olea europaea var. sylvestris]	XM_023096571.1	XM_023096571	43	2.52713e-11	PREDICTED: Cucurbita moschata probable O-methyltransferase 3 (LOC111455048), mRNA	--	--	--	--	Q9T003	605	2.8e-61	Acetylserotonin O-methyltransferase OS=Arabidopsis thaliana OX=3702 GN=ASMT PE=1 SV=1	PF00891//PF08100	O-methyltransferase domain//Dimerisation domain	--	--	GO:0046983//GO:0008171	protein dimerization activity//O-methyltransferase activity	--	--	--	--
Cluster-13593.17122	178.056	1080.33	-2.601	4.541e-16	3.2793e-14	5878	1276238535	PIN00699.1	2324	1.4e-258	Apoptotic ATPase [Handroanthus impetiginosus]	--	--	--	--	--	K13457	RPM1, RPS3	disease resistance protein RPM1	http://www.genome.jp/dbget-bin/www_bget?ko:K13457	Q39214	955	3e-101	Disease resistance protein RPM1 OS=Arabidopsis thaliana OX=3702 GN=RPM1 PE=1 SV=1	PF03468//PF00931//PF03470//PF03266//PF13855//PF00268	XS domain//NB-ARC domain//XS zinc finger domain//NTPase//Leucine rich repeat//Ribonucleotide reductase, small chain	GO:0009263//GO:0031047	deoxyribonucleotide biosynthetic process//gene silencing by RNA	GO:0043531//GO:0005515//GO:0098519	ADP binding//protein binding//nucleotide phosphatase activity, acting on free nucleotides	--	--	--	--
Cluster-13593.19173	195.988	0	10.209	4.5358e-16	3.2793e-14	889	1023995796	KZV27349.1	191	4.6e-12	hypothetical protein F511_02458 [Dorcoceras hygrometricum]	--	--	--	--	--	--	--	--	--	--	--	--	--	--	--	--	--	--	--	--	--	--	--
Cluster-13593.8754	2532.37	386.778	2.7103	4.6253e-16	3.3341e-14	3566	747097354	XP_011096639.1	2168	1e-240	hydroxyproline O-galactosyltransferase GALT2 [Sesamum indicum]	XM_023661887.1	XM_023661887	152	1.61741e-71	PREDICTED: Cucurbita pepo subsp. pepo hydroxyproline O-galactosyltransferase GALT2-like (LOC111781349), mRNA	K20843	GALT2S	hydroxyproline O-galactosyltransferase 2/3/4/5/6	http://www.genome.jp/dbget-bin/www_bget?ko:K20843	A7XDQ9	1614	6.9e-178	Hydroxyproline O-galactosyltransferase GALT2 OS=Arabidopsis thaliana OX=3702 GN=GALT2 PE=1 SV=1	PF07426//PF01762//PF02434//PF00337	Dynactin subunit p22//Galactosyltransferase//Fringe-like//Galactoside-binding lectin	GO:0061640//GO:0006486	cytoskeleton-dependent cytokinesis//protein glycosylation	GO:0016757//GO:0030246	transferase activity, transferring glycosyl groups//carbohydrate binding	GO:0005869//GO:0016020	dynactin complex//membrane	--	--
Cluster-13593.12534	349.983	0	11.046	4.9406e-16	3.5548e-14	3145	747085627	XP_011090283.1	238	5.8e-17	putative axial regulator YABBY 2 isoform X2 [Sesamum indicum]	AC147405.7	AC147405	43	5.57783e-11	Medicago truncatula clone mth2-146n5, complete sequence	--	--	--	--	Q9XFB0	169	2.2e-10	Putative axial regulator YABBY 2 OS=Arabidopsis thaliana OX=3702 GN=YAB2 PE=1 SV=1	PF17204//PF04690	Sid-5 family//YABBY protein	GO:0016246//GO:0007275//GO:0050658	RNA interference//multicellular organism development//RNA transport	--	--	GO:0005770	late endosome	--	--
Cluster-13593.764	0	254.311	-10.295	5.1101e-16	3.6701e-14	791	747061487	XP_011077215.1	606	3.1e-60	elicitor-responsive protein 1 [Sesamum indicum]	--	--	--	--	--	--	--	--	--	Q9M2T2	335	3.1e-30	16 kDa phloem protein 1 OS=Arabidopsis thaliana OX=3702 GN=PP16-1 PE=1 SV=1	PF02535	ZIP Zinc transporter	GO:0030001//GO:0055085	metal ion transport//transmembrane transport	GO:0046873	metal ion transmembrane transporter activity	GO:0016020	membrane	--	--
Cluster-13593.4408	216.499	6.79624	5.0111	5.3112e-16	3.8075e-14	1355	1276266978	PIN22992.1	764	2.5e-78	Mitochondrial carrier protein MRS3/4 [Handroanthus impetiginosus]	CP025660.1	CP025660	33	8.58851e-06	Ipomoea triloba cultivar NCNSP0323 chromosome 1	K15113	SLC25A28_37, MFRN	solute carrier family 25 (mitochondrial iron transporter), member 28/37	http://www.genome.jp/dbget-bin/www_bget?ko:K15113	Q55DY8	418	1.3e-39	Mitoferrin OS=Dictyostelium discoideum OX=44689 GN=mcfF PE=3 SV=1	PF00737	Photosystem II 10 kDa phosphoprotein	GO:0050821//GO:0015979	protein stabilization//photosynthesis	GO:0042301	phosphate ion binding	GO:0016020//GO:0009523	membrane//photosystem II	KOG0760	Mitochondrial carrier protein MRS3/4
Cluster-13593.1751	60.5777	886.714	-3.866	5.3215e-16	3.808e-14	2815	--	--	--	--	--	--	--	--	--	--	--	--	--	--	--	--	--	--	PF08001//PF00165//PF00257//PF01486	CMV US//Bacterial regulatory helix-turn-helix proteins, AraC family//Dehydrin//K-box region	GO:0009415//GO:0006355//GO:0030683	response to water//regulation of transcription, DNA-templated//mitigation of host immune response by virus	GO:0003700//GO:0043565	DNA-binding transcription factor activity//sequence-specific DNA binding	GO:0044386//GO:0005667//GO:0005634	integral to host endoplasmic reticulum membrane//transcription regulator complex//nucleus	--	--
Cluster-13593.17953	247.097	2277.2	-3.2024	6.423e-16	4.5796e-14	2985	1276258998	PIN16270.1	2720	8.6e-305	hypothetical protein CDL12_11083 [Handroanthus impetiginosus]	XM_012990669.1	XM_012990669	483	0	PREDICTED: Erythranthe guttatus auxin efflux carrier component 7 (LOC105966118), mRNA	K13947	PIN	auxin efflux carrier family	http://www.genome.jp/dbget-bin/www_bget?ko:K13947	Q9S7Z8	2235	5.7e-250	Auxin efflux carrier component 3 OS=Arabidopsis thaliana OX=3702 GN=PIN3 PE=1 SV=1	PF00873//PF03547	AcrB/AcrD/AcrF family//Membrane transport protein	GO:0055085	transmembrane transport	GO:0022857	transmembrane transporter activity	GO:0016020//GO:0016021	membrane//integral component of membrane	--	--
Cluster-13593.22682	5.94528	149.605	-4.6682	6.4122e-16	4.5796e-14	2908	1276260729	PIN17706.1	700	1.4e-70	Hexokinase [Handroanthus impetiginosus]	XM_011091845.2	XM_011091845	258	1.56391e-130	PREDICTED: Sesamum indicum hexokinase-3 (LOC105170913), mRNA	K00844	HK	hexokinase	http://www.genome.jp/dbget-bin/www_bget?ko:K00844	Q9LPS1	626	2.1e-63	Hexokinase-3 OS=Arabidopsis thaliana OX=3702 GN=At1g50460 PE=1 SV=1	PF03727//PF00349//PF02513	Hexokinase//Hexokinase//Spin/Ssty Family	GO:0005975//GO:0007276	carbohydrate metabolic process//gamete generation	GO:0016773//GO:0005524	phosphotransferase activity, alcohol group as acceptor//ATP binding	--	--	KOG1369	Hexokinase
Cluster-13593.4004	302.598	7.24347	5.3893	6.9529e-16	4.9485e-14	1947	976921892	KVI06537.1	210	6.3e-14	TRAM/LAG1/CLN8 homology domain-containing protein [Cynara cardunculus var. scolymus]	AM424422.2	AM424422	70	3.35787e-26	Vitis vinifera contig VV78X256011.13, whole genome shotgun sequence	--	--	--	--	--	--	--	--	PF03798	TLC domain	--	--	--	--	GO:0016021	integral component of membrane	--	--
Cluster-13859.0	11.2908	256.684	-4.5067	7.0059e-16	4.9772e-14	1530	747070678	XP_011082172.1	305	4.8e-25	uncharacterized protein LOC105164996 isoform X2 [Sesamum indicum]	--	--	--	--	--	--	--	--	--	--	--	--	--	--	--	--	--	--	--	--	--	--	--
Cluster-15097.0	4.67492	176.295	-5.2901	7.1425e-16	5.0651e-14	549	1276247823	PIN07322.1	296	1.9e-24	hypothetical protein CDL12_20113 [Handroanthus impetiginosus]	--	--	--	--	--	--	--	--	--	--	--	--	--	--	--	--	--	--	--	--	--	--	--
Cluster-13593.12170	279.057	10.0549	4.7893	7.3432e-16	5.1981e-14	3555	948299595	YP_009179052.1	2360	5.7e-263	photosystem II 44 kDa protein (chloroplast) [Ostrya rehderiana]	KF150644.2	KF150644	3555	0	Andrographis paniculata chloroplast, complete genome	K02705	psbC	photosystem II CP43 chlorophyll apoprotein	http://www.genome.jp/dbget-bin/www_bget?ko:K02705	P06413	2290	2.8e-256	Photosystem II CP43 reaction center protein OS=Nicotiana tabacum OX=4097 GN=psbC PE=3 SV=1	PF01737//PF00421//PF00124	YCF9//Photosystem II protein//Photosynthetic reaction centre protein	GO:0009767//GO:0015979//GO:0006118//GO:0042549//GO:0019684//GO:0009772	photosynthetic electron transport chain//photosynthesis//obsolete electron transport//photosystem II stabilization//photosynthesis, light reaction//photosynthetic electron transport in photosystem II	GO:0045156//GO:0016168	electron transporter, transferring electrons within the cyclic electron transport pathway of photosynthesis activity//chlorophyll binding	GO:0009521//GO:0016020//GO:0009539//GO:0009523	photosystem//membrane//photosystem II reaction center//photosystem II	--	--
Cluster-13593.22055	1.87755	203.135	-6.7864	7.4363e-16	5.2546e-14	817	1035898408	OAY28009.1	679	1.1e-68	hypothetical protein MANES_15G033800 [Manihot esculenta]	XM_006298660.2	XM_006298660	167	1.64745e-80	PREDICTED: Capsella rubella calmodulin-like protein 11 (LOC17891299), mRNA	K13448	CML	calcium-binding protein CML	http://www.genome.jp/dbget-bin/www_bget?ko:K13448	Q9LIK5	630	2e-64	Calmodulin-like protein 11 OS=Arabidopsis thaliana OX=3702 GN=CML11 PE=2 SV=1	PF00036//PF03874//PF12763//PF00404//PF10591//PF13405//PF13499//PF13202	EF hand//RNA polymerase Rpb4//Cytoskeletal-regulatory complex EF hand//Dockerin type I domain//Secreted protein acidic and rich in cysteine Ca binding region//EF-hand domain//EF-hand domain pair//EF hand	GO:0005975//GO:0000272//GO:0006352	carbohydrate metabolic process//polysaccharide catabolic process//DNA-templated transcription, initiation	GO:0004553//GO:0005509//GO:0005515	hydrolase activity, hydrolyzing O-glycosyl compounds//calcium ion binding//protein binding	GO:0030880	RNA polymerase complex	KOG0027	Calmodulin and related proteins (EF-Hand superfamily)
Cluster-13593.822	2.96893	584.585	-7.6292	7.7611e-16	5.4743e-14	1194	1276247447	PIN07044.1	1273	2.1e-137	Peroxidase [Handroanthus impetiginosus]	CP019096.1	CP019096	113	2.54544e-50	Spirodela polyrhiza strain 9509 chromosome 4 sequence	K00430	E1.11.1.7	peroxidase	http://www.genome.jp/dbget-bin/www_bget?ko:K00430	Q9XIV8	1071	2.1e-115	Peroxidase N1 OS=Nicotiana tabacum OX=4097 GN=poxN1 PE=1 SV=1	PF00141	Peroxidase	GO:0006804//GO:0055114//GO:0006979	obsolete peroxidase reaction//oxidation-reduction process//response to oxidative stress	GO:0020037//GO:0004601	heme binding//peroxidase activity	--	--	--	--
Cluster-13593.13841	968.568	27.801	5.1226	8.3737e-16	5.8958e-14	2562	1276239953	PIN01637.1	1356	1.1e-146	Serine/threonine protein kinase [Handroanthus impetiginosus]	XM_018974697.1	XM_018974697	117	3.31108e-52	PREDICTED: Juglans regia LEAF RUST 10 DISEASE-RESISTANCE LOCUS RECEPTOR-LIKE PROTEIN KINASE-like 2.2 (LOC108998201), mRNA	--	--	--	--	P93604	874	3.2e-92	Rust resistance kinase Lr10 OS=Triticum aestivum OX=4565 GN=LRK10 PE=2 SV=1	PF00069//PF13947//PF07714	Protein kinase domain//Wall-associated receptor kinase galacturonan-binding//Protein tyrosine and serine/threonine kinase	GO:0006468	protein phosphorylation	GO:0005524//GO:0030247//GO:0004672	ATP binding//polysaccharide binding//protein kinase activity	--	--	--	--
Cluster-13593.14308	383.515	55.9483	2.7749	8.4181e-16	5.9165e-14	1741	747072991	XP_011083439.1	1985	8.5e-220	calcium-dependent protein kinase 29 isoform X2 [Sesamum indicum]	XM_023024268.1	XM_023024268	213	9.62321e-106	PREDICTED: Olea europaea var. sylvestris calcium-dependent protein kinase 29-like (LOC111397369), mRNA	K13412	CPK	calcium-dependent protein kinase	http://www.genome.jp/dbget-bin/www_bget?ko:K13412	Q8RWL2	1819	5.7e-202	Calcium-dependent protein kinase 29 OS=Arabidopsis thaliana OX=3702 GN=CPK29 PE=2 SV=2	PF04558//PF12763//PF00036//PF00069//PF10591//PF07714//PF13499//PF13405//PF03586//PF13202	Glutaminyl-tRNA synthetase, non-specific RNA binding region part 1//Cytoskeletal-regulatory complex EF hand//EF hand//Protein kinase domain//Secreted protein acidic and rich in cysteine Ca binding region//Protein tyrosine and serine/threonine kinase//EF-hand domain pair//EF-hand domain//Herpesvirus UL36 tegument protein//EF hand	GO:0006418//GO:0006508//GO:0039693//GO:0006468	tRNA aminoacylation for protein translation//proteolysis//viral DNA genome replication//protein phosphorylation	GO:0004672//GO:0005515//GO:0005509//GO:0004812//GO:0019784//GO:0000166//GO:0005524	protein kinase activity//protein binding//calcium ion binding//aminoacyl-tRNA ligase activity//NEDD8-specific protease activity//nucleotide binding//ATP binding	GO:0005737	cytoplasm	--	--
Cluster-13593.8469	3302.85	100.829	5.0339	8.5183e-16	5.9763e-14	1644	1371496415	PSR92770.1	1167	5.7e-125	2-methyl-6-phytyl-1,4-hydroquinone methyltransferase [Actinidia chinensis var. chinensis]	XM_021739688.1	XM_021739688	310	1.0862e-159	PREDICTED: Manihot esculenta 2-methyl-6-phytyl-1,4-hydroquinone methyltransferase, chloroplastic (LOC110602226), transcript variant X2, mRNA	K12502	VTE3, APG1	MPBQ/MSBQ methyltransferase	http://www.genome.jp/dbget-bin/www_bget?ko:K12502	P23525	1111	6.8e-120	2-methyl-6-phytyl-1,4-hydroquinone methyltransferase, chloroplastic OS=Spinacia oleracea OX=3562 PE=1 SV=1	PF02527//PF01209//PF05175//PF00891//PF02254//PF08241	rRNA small subunit methyltransferase G//ubiE/COQ5 methyltransferase family//Methyltransferase small domain//O-methyltransferase domain//TrkA-N domain//Methyltransferase domain	GO:0006364//GO:0000154//GO:0006396//GO:0006813	rRNA processing//rRNA modification//RNA processing//potassium ion transport	GO:0008171//GO:0008649//GO:0008168	O-methyltransferase activity//rRNA methyltransferase activity//methyltransferase activity	GO:0005737	cytoplasm	--	--
Cluster-13593.21902	22.5668	661.212	-4.8722	8.9032e-16	6.2353e-14	1425	1276244380	PIN04759.1	854	9.7e-89	Haloacid dehalogenase-like hydrolase [Handroanthus impetiginosus]	XM_015233178.2	XM_015233178	143	6.42188e-67	PREDICTED: Solanum pennellii uncharacterized LOC107031720 (LOC107031720), mRNA	K07025	K07025	putative hydrolase of the HAD superfamily	http://www.genome.jp/dbget-bin/www_bget?ko:K07025	Q09893	170	7.6e-11	Uncharacterized protein C24B11.05 OS=Schizosaccharomyces pombe (strain 972 / ATCC 24843) OX=284812 GN=SPAC24B11.05 PE=3 SV=1	PF03790	KNOX1 domain	--	--	GO:0003677	DNA binding	GO:0005634	nucleus	KOG3109	Haloacid dehalogenase-like hydrolase
Cluster-13593.11380	1355.57	223.708	2.5996	9.049e-16	6.3261e-14	2531	1276240445	PIN01956.1	1125	6.5e-120	hypothetical protein CDL12_25534 [Handroanthus impetiginosus]	CP025666.1	CP025666	241	3.83169e-121	Ipomoea triloba cultivar NCNSP0323 chromosome 7	--	--	--	--	F4KGE8	933	4.5e-99	Protein GRAVITROPIC IN THE LIGHT 1 OS=Arabidopsis thaliana OX=3702 GN=GIL1 PE=2 SV=1	PF07813//PF02007//PF04546//PF15387	LTXXQ motif family protein//Tetrahydromethanopterin S-methyltransferase MtrH subunit//Sigma-70, non-essential region//Domain of unknown function (DUF4611)	GO:0006355//GO:0006352//GO:0006730	regulation of transcription, DNA-templated//DNA-templated transcription, initiation//one-carbon metabolic process	GO:0008168//GO:0016987//GO:0003677//GO:0003700	methyltransferase activity//sigma factor activity//DNA binding//DNA-binding transcription factor activity	GO:0000408//GO:0042597//GO:0005667	EKC/KEOPS complex//periplasmic space//transcription regulator complex	--	--
Cluster-13593.943	20.4394	2437.95	-6.9026	9.9025e-16	6.9106e-14	1097	--	--	--	--	--	XM_006362755.2	XM_006362755	33	6.91238e-06	PREDICTED: Solanum tuberosum extensin-2-like (LOC102605153), mRNA	--	--	--	--	--	--	--	--	PF02950//PF15387//PF00344//PF04554//PF06160//PF04889//PF01384//PF02076//PF06524//PF06682	Conotoxin//Domain of unknown function (DUF4611)//SecY translocase//Extensin-like region//Septation ring formation regulator, EzrA//Cwf15/Cwc15 cell cycle control protein//Phosphate transporter family//Pheromone A receptor//NOA36 protein//SOCE-associated regulatory factor of calcium homoeostasis	GO:0019236//GO:0000398//GO:0009664//GO:0007186//GO:0042546//GO:0000921//GO:0007606//GO:0006817//GO:0015031//GO:0009405//GO:0006810//GO:2001256	response to pheromone//mRNA splicing, via spliceosome//plant-type cell wall organization//G protein-coupled receptor signaling pathway//cell wall biogenesis//septin ring assembly//sensory perception of chemical stimulus//phosphate ion transport//protein transport//pathogenesis//transport//regulation of store-operated calcium entry	GO:0005315//GO:0008200//GO:0004932//GO:0005199//GO:0008270	inorganic phosphate transmembrane transporter activity//ion channel inhibitor activity//mating-type factor pheromone receptor activity//structural constituent of cell wall//zinc ion binding	GO:0016020//GO:0005634//GO:0005618//GO:0005576//GO:0005940//GO:0030176//GO:0000408//GO:0016021//GO:0005681	membrane//nucleus//cell wall//extracellular region//septin ring//integral component of endoplasmic reticulum membrane//EKC/KEOPS complex//integral component of membrane//spliceosomal complex	--	--
Cluster-13593.21946	0.685511	373.066	-9.0054	1.0191e-15	7.0991e-14	2074	1271094448	PHT88801.1	307	3.8e-25	Transcription factor bHLH68 [Capsicum annuum]	XM_027331517.1	XM_027331517	95	4.53477e-40	PREDICTED: Cicer arietinum transcription factor bHLH68-like (LOC101514717), transcript variant X2, mRNA	--	--	--	--	Q7XHI5	242	5e-19	Transcription factor bHLH133 OS=Arabidopsis thaliana OX=3702 GN=BHLH133 PE=1 SV=1	PF05038	Cytochrome Cytochrome b558 alpha-subunit	--	--	GO:0020037	heme binding	--	--	--	--
Cluster-13593.10230	7423.45	50.3989	7.2018	1.028e-15	7.1362e-14	2695	1531831609	XP_027162948.1	1079	1.5e-114	sedoheptulose-1,7-bisphosphatase, chloroplastic [Coffea eugenioides]	XM_011086646.2	XM_011086646	365	0	PREDICTED: Sesamum indicum sedoheptulose-1,7-bisphosphatase, chloroplastic (LOC105167082), mRNA	K01100	E3.1.3.37	sedoheptulose-bisphosphatase	http://www.genome.jp/dbget-bin/www_bget?ko:K01100	P46285	1032	1.6e-110	Sedoheptulose-1,7-bisphosphatase, chloroplastic OS=Triticum aestivum OX=4565 PE=2 SV=1	PF06247//PF00758//PF07645	Pvs28 EGF domain//Erythropoietin/thrombopoietin//Calcium-binding EGF domain	GO:0007165	signal transduction	GO:0005179//GO:0005509	hormone activity//calcium ion binding	GO:0009986//GO:0016020//GO:0005576	cell surface//membrane//extracellular region	KOG1458	Fructose-1,6-bisphosphatase
Cluster-13593.2059	35.4768	14294.8	-8.6532	1.0273e-15	7.1362e-14	2238	747072743	XP_011083298.1	2030	6.6e-225	polyphenol oxidase I, chloroplastic [Sesamum indicum]	XM_025104708.1	XM_025104708	68	5.00442e-25	PREDICTED: Cynara cardunculus var. scolymus polyphenol oxidase I, chloroplastic-like (LOC112501059), mRNA	K00422	E1.10.3.1	polyphenol oxidase	http://www.genome.jp/dbget-bin/www_bget?ko:K00422	P43309	1171	1e-126	Polyphenol oxidase, chloroplastic OS=Malus domestica OX=3750 PE=1 SV=1	PF00264//PF12143//PF12142	Common central domain of tyrosinase//Protein of unknown function (DUF_B2219)//Polyphenol oxidase middle domain	GO:0055114//GO:0006570//GO:0006118	oxidation-reduction process//tyrosine metabolic process//obsolete electron transport	GO:0004097//GO:0016491	catechol oxidase activity//oxidoreductase activity	--	--	--	--
Cluster-13593.21321	1.28687	296.48	-7.7133	1.0299e-15	7.137e-14	3244	848910763	XP_012853943.1	1585	3.8e-173	PREDICTED: probable disease resistance protein At4g27220 [Erythranthe guttata]	--	--	--	--	--	--	--	--	--	O82484	631	6.1e-64	Putative disease resistance protein At4g10780 OS=Arabidopsis thaliana OX=3702 GN=At4g10780 PE=3 SV=1	PF00005//PF13855//PF01637//PF00931	ABC transporter//Leucine rich repeat//ATPase domain predominantly from Archaea//NB-ARC domain	--	--	GO:0005524//GO:0043531//GO:0016887//GO:0005515	ATP binding//ADP binding//ATPase activity//protein binding	--	--	--	--
Cluster-13593.9515	5989.41	71.7714	6.382	1.0348e-15	7.1583e-14	1186	1276265228	PIN21519.1	674	6e-68	Acid phosphatase [Handroanthus impetiginosus]	XM_010280669.2	XM_010280669	138	3.20138e-64	PREDICTED: Nelumbo nucifera UPF0603 protein At1g54780, chloroplastic-like (LOC104612994), mRNA	--	--	--	--	A2Y4G9	660	9.6e-68	UPF0603 protein OsI_019212, chloroplastic OS=Oryza sativa subsp. indica OX=39946 GN=OsI_19898 PE=3 SV=2	--	--	--	--	--	--	--	--	--	--
Cluster-13593.21797	18.1534	313.587	-4.1013	1.0764e-15	7.433e-14	1516	1024014165	KZV35022.1	618	2.4e-61	hypothetical protein F511_19769 [Dorcoceras hygrometricum]	--	--	--	--	--	--	--	--	--	Q9M2S3	454	9.5e-44	AT-hook motif nuclear-localized protein 15 OS=Arabidopsis thaliana OX=3702 GN=AHL15 PE=2 SV=1	--	--	--	--	--	--	--	--	--	--
Cluster-13593.13027	3812.27	107.011	5.1545	1.0957e-15	7.5531e-14	781	--	--	--	--	--	KP331434.1	KP331434	44	3.73011e-12	Davidia involucrata abscisic stress-ripening protein (ASRP) mRNA, complete cds	--	--	--	--	--	--	--	--	PF15972	Unpaired protein	GO:0001700//GO:0007259	embryonic development via the syncytial blastoderm//receptor signaling pathway via JAK-STAT	--	--	--	--	--	--
Cluster-13593.20719	0	2390.57	-13.527	1.1385e-15	7.8341e-14	1425	661878398	CDP17856.1	477	5e-45	unnamed protein product [Coffea canephora]	--	--	--	--	--	K01183	E3.2.1.14	chitinase	http://www.genome.jp/dbget-bin/www_bget?ko:K01183	P29024	460	1.8e-44	Acidic endochitinase OS=Phaseolus angularis OX=3914 PE=2 SV=1	PF00711//PF00704	Beta defensin//Glycosyl hydrolases family 18	GO:0006952//GO:0005975	defense response//carbohydrate metabolic process	--	--	GO:0005576	extracellular region	KOG4701	Chitinase
Cluster-13593.9682	4533.76	150.675	4.9109	1.1505e-15	7.9027e-14	1822	747072150	XP_011082976.1	1645	2.4e-180	ATP-dependent zinc metalloprotease FTSH 2, chloroplastic [Sesamum indicum]	XM_011084674.2	XM_011084674	689	0	PREDICTED: Sesamum indicum ATP-dependent zinc metalloprotease FTSH 2, chloroplastic (LOC105165610), mRNA	K03798	ftsH, hflB	cell division protease FtsH	http://www.genome.jp/dbget-bin/www_bget?ko:K03798	Q655S1	1439	6.9e-158	ATP-dependent zinc metalloprotease FTSH 2, chloroplastic OS=Oryza sativa subsp. japonica OX=39947 GN=FTSH2 PE=3 SV=1	PF01840//PF06068//PF01057//PF00004//PF02562//PF02367//PF01695//PF06414//PF07724//PF05496//PF06480//PF00005//PF00158//PF07728	TCL1/MTCP1 family//TIP49 P-loop domain//Parvovirus non-structural protein NS1//ATPase family associated with various cellular activities (AAA)//PhoH-like protein//Threonylcarbamoyl adenosine biosynthesis protein TsaE//IstB-like ATP binding protein//Zeta toxin//AAA domain (Cdc48 subfamily)//Holliday junction DNA helicase RuvB P-loop domain//FtsH Extracellular//ABC transporter//Sigma-54 interaction…	GO:0002949//GO:0006310//GO:0006281//GO:0006355//GO:0019079	tRNA threonylcarbamoyladenosine modification//DNA recombination//DNA repair//regulation of transcription, DNA-templated//viral genome replication	GO:0004222//GO:0016887//GO:0003678//GO:0043539//GO:0016301//GO:0009378//GO:0008270//GO:0005524//GO:0008134	metalloendopeptidase activity//ATPase activity//DNA helicase activity//protein serine/threonine kinase activator activity//kinase activity//four-way junction helicase activity//zinc ion binding//ATP binding//transcription factor binding	GO:0005667//GO:0009379//GO:0005657//GO:0016021	transcription regulator complex//Holliday junction helicase complex//replication fork//integral component of membrane	KOG0731	AAA+-type ATPase containing the peptidase M41 domain
Cluster-13593.12605	957.346	13.8951	6.1035	1.1956e-15	8.1988e-14	1226	747094844	XP_011095277.1	412	1.5e-37	zinc finger protein CONSTANS-LIKE 4-like [Sesamum indicum]	--	--	--	--	--	--	--	--	--	O82256	140	2e-07	Zinc finger protein CONSTANS-LIKE 13 OS=Arabidopsis thaliana OX=3702 GN=COL13 PE=1 SV=1	PF00643	B-box zinc finger	--	--	GO:0008270	zinc ion binding	--	--	--	--
Cluster-13593.3743	21.3501	752.108	-5.1482	1.243e-15	8.5086e-14	922	604315185	EYU27891.1	156	5.4e-08	hypothetical protein MIMGU_mgv1a018495mg [Erythranthe guttata]	--	--	--	--	--	--	--	--	--	--	--	--	--	PF05183	RNA dependent RNA polymerase	GO:0006144	purine nucleobase metabolic process	GO:0003968	RNA-directed 5'-3' RNA polymerase activity	GO:0031379	RNA-directed RNA polymerase complex	--	--
Cluster-13593.4956	303.367	1083.87	-1.8375	1.2483e-15	8.5155e-14	2405	747070700	XP_011082183.1	2764	5.5e-310	arabinosyltransferase XEG113 isoform X1 [Sesamum indicum]	XM_011083881.2	XM_011083881	957	0	PREDICTED: Sesamum indicum arabinosyltransferase XEG113 (LOC105165007), transcript variant X1, mRNA	K20784	XEG113	arabinosyltransferase	http://www.genome.jp/dbget-bin/www_bget?ko:K20784	Q8VXZ5	2483	8e-279	Arabinosyltransferase XEG113 OS=Arabidopsis thaliana OX=3702 GN=XEG113 PE=2 SV=1	--	--	--	--	--	--	--	--	--	--
Cluster-13593.897	0.727588	467.811	-9.3233	1.2477e-15	8.5155e-14	795	848894623	XP_012847347.1	446	1.1e-41	PREDICTED: dirigent protein 1-like [Erythranthe guttata]	--	--	--	--	--	--	--	--	--	F4J4N3	242	1.9e-19	Dirigent protein 17 OS=Arabidopsis thaliana OX=3702 GN=DIR17 PE=2 SV=1	--	--	--	--	--	--	--	--	--	--
Cluster-13593.20439	69.5648	1121.96	-4.0136	1.2547e-15	8.544e-14	2153	1593541865	QBM79466.1	1901	5.8e-210	MATE36 [Rehmannia glutinosa]	MK120948.1	MK120948	471	0	Rehmannia glutinosa MATE36 mRNA, complete cds	K03327	TC.MATE, SLC47A, norM, mdtK, dinF	multidrug resistance protein, MATE family	http://www.genome.jp/dbget-bin/www_bget?ko:K03327	Q9SX83	1659	2.5e-183	Protein DETOXIFICATION 33 OS=Arabidopsis thaliana OX=3702 GN=DTX33 PE=2 SV=1	PF01554//PF01578	MatE//Cytochrome C assembly protein	GO:0017004//GO:0055085//GO:0006810	cytochrome complex assembly//transmembrane transport//transport	GO:0042910//GO:0015297//GO:0020037	xenobiotic transmembrane transporter activity//antiporter activity//heme binding	GO:0016020	membrane	--	--
Cluster-13593.20334	0	327.16	-10.657	1.2635e-15	8.5893e-14	533	--	--	--	--	--	--	--	--	--	--	--	--	--	--	--	--	--	--	--	--	--	--	--	--	--	--	--	--
Cluster-13593.8196	691.91	4.59422	7.2175	1.2789e-15	8.6794e-14	1243	747088350	XP_011091760.1	986	4.2e-104	cinnamoyl-CoA reductase 1 [Sesamum indicum]	NM_001147885.2	NM_001147885	35	6.07684e-07	Zea mays dihydroflavonol-4-reductase (LOC100273448), mRNA	--	--	--	--	Q9SAH9	664	3.5e-68	Cinnamoyl-CoA reductase 2 OS=Arabidopsis thaliana OX=3702 GN=CCR2 PE=1 SV=1	PF01370//PF08140//PF01073	NAD dependent epimerase/dehydratase family//Crustacean cuticle protein repeat//3-beta hydroxysteroid dehydrogenase/isomerase family	GO:0008210//GO:0008209//GO:0006694//GO:0008207//GO:0055114	estrogen metabolic process//androgen metabolic process//steroid biosynthetic process//C21-steroid hormone metabolic process//oxidation-reduction process	GO:0003824//GO:0042302//GO:0003854//GO:0016616//GO:0050662	catalytic activity//structural constituent of cuticle//3-beta-hydroxy-delta5-steroid dehydrogenase activity//oxidoreductase activity, acting on the CH-OH group of donors, NAD or NADP as acceptor//obsolete coenzyme binding	--	--	--	--
Cluster-13593.11506	932.725	42.721	4.4452	1.2883e-15	8.7282e-14	1631	747057993	XP_011075327.1	814	4.8e-84	uncharacterized protein LOC105159824 [Sesamum indicum]	--	--	--	--	--	--	--	--	--	--	--	--	--	--	--	--	--	--	--	--	--	--	--
Cluster-13593.13420	1666.92	100.63	4.0506	1.3053e-15	8.8277e-14	4107	747089077	XP_011092161.1	1843	5.8e-203	NHL repeat-containing protein 2 [Sesamum indicum]	XM_011093859.2	XM_011093859	673	0	PREDICTED: Sesamum indicum NHL repeat-containing protein 2 (LOC105172437), mRNA	--	--	--	--	Q8VZ10	1638	1.3e-180	Protein SUPPRESSOR OF QUENCHING 1, chloroplastic OS=Arabidopsis thaliana OX=3702 GN=SOQ1 PE=1 SV=1	PF02590//PF00255//PF01731//PF01436//PF08534//PF00085//PF00578	Predicted SPOUT methyltransferase//Glutathione peroxidase//Arylesterase//NHL repeat//Redoxin//Thioredoxin//AhpC/TSA family	GO:0006804//GO:0006364//GO:0045454//GO:0006979//GO:0006749//GO:0055114	obsolete peroxidase reaction//rRNA processing//cell redox homeostasis//response to oxidative stress//glutathione metabolic process//oxidation-reduction process	GO:0004602//GO:0005515//GO:0016491//GO:0008168//GO:0016209//GO:0004064	glutathione peroxidase activity//protein binding//oxidoreductase activity//methyltransferase activity//antioxidant activity//arylesterase activity	--	--	--	--
Cluster-13593.21910	14.8051	746.104	-5.6661	1.3339e-15	9.0056e-14	2207	747075712	XP_011084903.1	649	8.9e-65	probable 2-oxoglutarate-dependent dioxygenase At5g05600 [Sesamum indicum]	--	--	--	--	--	--	--	--	--	Q9FFF6	519	4e-51	Probable 2-oxoglutarate-dependent dioxygenase At5g05600 OS=Arabidopsis thaliana OX=3702 GN=At5g05600 PE=2 SV=1	PF03171	2OG-Fe(II) oxygenase superfamily	GO:0055114	oxidation-reduction process	GO:0016491	oxidoreductase activity	--	--	--	--
Cluster-13593.4369	289.316	11.5639	4.6512	1.3379e-15	9.0174e-14	1012	--	--	--	--	--	--	--	--	--	--	--	--	--	--	--	--	--	--	PF15048	Organic solute transporter subunit beta protein	GO:0015721	bile acid and bile salt transport	GO:0046982//GO:0022857	protein heterodimerization activity//transmembrane transporter activity	GO:0005886	plasma membrane	--	--
Cluster-13593.11237	7004.73	361.608	4.2757	1.3486e-15	9.0738e-14	4465	747071867	XP_011082825.1	3214	0	translation initiation factor IF-2, chloroplastic [Sesamum indicum]	XR_002287242.1	XR_002287242	1000	0	PREDICTED: Sesamum indicum translation initiation factor IF-2, chloroplastic (LOC105165495), transcript variant X1, misc_RNA	K02519	infB, MTIF2	translation initiation factor IF-2	http://www.genome.jp/dbget-bin/www_bget?ko:K02519	P57997	2442	8.4e-274	Translation initiation factor IF-2, chloroplastic OS=Phaseolus vulgaris OX=3885 GN=IF2CP PE=2 SV=1	PF01249//PF03144//PF00071//PF00009//PF00025//PF03193//PF01926//PF15077//PF02421	Ribosomal protein S21e//Elongation factor Tu domain 2//Ras family//Elongation factor Tu GTP binding domain//ADP-ribosylation factor family//RsgA GTPase//50S ribosome-binding GTPase//Membrane-anchored junction protein//Ferrous iron transport protein B	GO:0006412//GO:0042254	translation//ribosome biogenesis	GO:0003735//GO:0003924//GO:0005525//GO:0003677	structural constituent of ribosome//GTPase activity//GTP binding//DNA binding	GO:0005840	ribosome	KOG1145	Mitochondrial translation initiation factor 2 (IF-2; GTPase)
Cluster-13593.831	0	362.718	-10.806	1.425e-15	9.5717e-14	6077	--	--	--	--	--	--	--	--	--	--	--	--	--	--	Q9IJX4	355	1.1e-31	Replicase polyprotein OS=Cricket paralysis virus (isolate Teleogryllus commodus/Australia/CrPVVIC/1968) OX=928300 GN=ORF1 PE=1 SV=1	PF00548//PF00089//PF13903//PF02123//PF00680//PF00073	3C cysteine protease (picornain 3C)//Trypsin//PMP-22/EMP/MP20/Claudin tight junction//Viral RNA-directed RNA-polymerase//Viral RNA-dependent RNA polymerase//picornavirus capsid protein	GO:0006351//GO:0006508//GO:0006144	transcription, DNA-templated//proteolysis//purine nucleobase metabolic process	GO:0003723//GO:0005198//GO:0004252//GO:0004197//GO:0003968	RNA binding//structural molecule activity//serine-type endopeptidase activity//cysteine-type endopeptidase activity//RNA-directed 5'-3' RNA polymerase activity	GO:0019028//GO:0016021//GO:0031379	viral capsid//integral component of membrane//RNA-directed RNA polymerase complex	--	--
Cluster-13593.21739	2.18276	889.112	-8.6639	1.4282e-15	9.5771e-14	1262	747066078	XP_011079708.1	654	1.3e-65	translocator protein homolog [Sesamum indicum]	XM_012977733.1	XM_012977733	99	1.6332e-42	PREDICTED: Erythranthe guttatus translocator protein homolog (LOC105954062), mRNA	K05770	TSPO, BZRP	benzodiazapine receptor	http://www.genome.jp/dbget-bin/www_bget?ko:K05770	O82245	356	1.8e-32	Translocator protein homolog OS=Arabidopsis thaliana OX=3702 GN=TSPO PE=1 SV=1	PF03073	TspO/MBR family	--	--	--	--	GO:0016021	integral component of membrane	--	--
Cluster-13593.10192	4980.49	94.7467	5.7153	1.496e-15	1.0015e-13	2040	1276256130	PIN13884.1	885	3.5e-92	hypothetical protein CDL12_13489 [Handroanthus impetiginosus]	XM_027259596.1	XM_027259596	117	2.62738e-52	PREDICTED: Coffea arabica rhodanese-like domain-containing protein 4, chloroplastic (LOC113733291), mRNA	--	--	--	--	Q6ETQ7	625	1.9e-63	Protein THYLAKOID RHODANESE-LIKE, chloroplastic OS=Oryza sativa subsp. japonica OX=39947 GN=TROL PE=1 SV=1	PF03606	C4-dicarboxylate anaerobic carrier	--	--	--	--	GO:0016021	integral component of membrane	--	--
Cluster-13593.10813	2223.34	38.404	5.8542	1.6005e-15	1.0696e-13	1992	747043840	XP_011085919.1	473	2.1e-44	uncharacterized protein LOC105167802 [Sesamum indicum]	XM_013860203.2	XM_013860203	62	9.62358e-22	PREDICTED: Brassica napus uncharacterized LOC106419423 (LOC106419423), mRNA	--	--	--	--	Q9FL44	415	4.2e-39	Protein MAINTENANCE OF PSII UNDER HIGH LIGHT 1 OS=Arabidopsis thaliana OX=3702 GN=MPH1 PE=1 SV=1	PF01355	High potential iron-sulfur protein	GO:0019646//GO:0006118	aerobic electron transport chain//obsolete electron transport	GO:0009055	electron transfer activity	--	--	--	--
Cluster-13593.17206	185.431	9.41249	4.2899	1.6185e-15	1.0798e-13	2497	747104379	XP_011100422.1	1814	8.2e-200	beta-amylase [Sesamum indicum]	--	--	--	--	--	--	--	--	--	P10538	1540	1.8e-169	Beta-amylase OS=Glycine max OX=3847 GN=BMY1 PE=1 SV=3	PF01373	Glycosyl hydrolase family 14	GO:0005982//GO:0000272//GO:0005985	starch metabolic process//polysaccharide catabolic process//sucrose metabolic process	GO:0016161	beta-amylase activity	--	--	--	--
Cluster-13593.20289	16.9763	2552.43	-7.233	1.7202e-15	1.1457e-13	1716	1276267338	PIN23291.1	895	2.1e-93	Sinapine esterase [Handroanthus impetiginosus]	--	--	--	--	--	K21026	AAE	acetylajmaline esterase	http://www.genome.jp/dbget-bin/www_bget?ko:K21026	Q9FXJ1	658	2.4e-67	GDSL esterase/lipase At1g28570 OS=Arabidopsis thaliana OX=3702 GN=At1g28570 PE=3 SV=1	PF00657	GDSL-like Lipase/Acylhydrolase	--	--	GO:0016788	hydrolase activity, acting on ester bonds	--	--	--	--
Cluster-13593.10678	11417.7	555.389	4.3616	1.7326e-15	1.152e-13	3809	1276270268	PIN25807.1	1519	2e-165	Polygalacturonate 4-alpha-galacturonosyltransferase [Handroanthus impetiginosus]	XM_015784375.2	XM_015784375	66	1.10812e-23	PREDICTED: Oryza sativa Japonica Group photosystem II reaction center W protein, chloroplastic-like (LOC4339270), mRNA	K13648	GAUT	alpha-1,4-galacturonosyltransferase	http://www.genome.jp/dbget-bin/www_bget?ko:K13648	Q9M9Y5	1157	7.2e-125	Probable galacturonosyltransferase 6 OS=Arabidopsis thaliana OX=3702 GN=GAUT6 PE=2 SV=1	PF07123//PF01501	Photosystem II reaction centre W protein (PsbW)//Glycosyl transferase family 8	GO:0015979	photosynthesis	GO:0016757	transferase activity, transferring glycosyl groups	GO:0009507//GO:0009523	chloroplast//photosystem II	--	--
Cluster-13593.10499	6362.31	461.302	3.7857	1.7869e-15	1.1862e-13	2774	747062125	XP_011077556.1	1511	1.2e-164	phosphoinositide phospholipase C 2 [Sesamum indicum]	EF198328.1	EF198328	90	3.66573e-37	Torenia fournieri phospholipase C (PLC) mRNA, complete cds	K05857	PLCD	phosphatidylinositol phospholipase C, delta	http://www.genome.jp/dbget-bin/www_bget?ko:K05857	Q39033	1198	9.3e-130	Phosphoinositide phospholipase C 2 OS=Arabidopsis thaliana OX=3702 GN=PLC2 PE=1 SV=1	PF00387	Phosphatidylinositol-specific phospholipase C, Y domain	GO:0046339//GO:0007165//GO:0006629//GO:0035556//GO:0009395	diacylglycerol metabolic process//signal transduction//lipid metabolic process//intracellular signal transduction//phospholipid catabolic process	GO:0004435	phosphatidylinositol phospholipase C activity	--	--	--	--
Cluster-13593.1605	40.7804	258.071	-2.6567	1.85e-15	1.226e-13	1572	--	--	--	--	--	XM_021804541.1	XM_021804541	42	9.91788e-11	PREDICTED: Hevea brasiliensis anaphase-promoting complex subunit 13 (LOC110649818), transcript variant X2, mRNA	K12456	APC13	anaphase-promoting complex subunit 13	http://www.genome.jp/dbget-bin/www_bget?ko:K12456	--	--	--	--	PF05839	Apc13p protein	--	--	--	--	GO:0005680	anaphase-promoting complex	--	--
Cluster-13593.18451	506.108	0	11.577	1.8561e-15	1.2279e-13	345	--	--	--	--	--	--	--	--	--	--	--	--	--	--	--	--	--	--	--	--	--	--	--	--	--	--	--	--
Cluster-13593.14721	938.405	10891.5	-3.5367	1.9055e-15	1.2585e-13	3091	1276259723	PIN16871.1	1847	1.5e-203	3-deoxy-7-phosphoheptulonate synthase [Handroanthus impetiginosus]	XM_011085090.2	XM_011085090	498	0	PREDICTED: Sesamum indicum phospho-2-dehydro-3-deoxyheptonate aldolase 1, chloroplastic (LOC105165939), mRNA	K01626	E2.5.1.54, aroF, aroG, aroH	3-deoxy-7-phosphoheptulonate synthase	http://www.genome.jp/dbget-bin/www_bget?ko:K01626	P27608	1617	2.7e-178	Phospho-2-dehydro-3-deoxyheptonate aldolase 1, chloroplastic OS=Nicotiana tabacum OX=4097 GN=DHAPS-1 PE=2 SV=1	PF01474	Class-II DAHP synthetase family	GO:0009094//GO:0000162//GO:0006571//GO:0009073	L-phenylalanine biosynthetic process//tryptophan biosynthetic process//tyrosine biosynthetic process//aromatic amino acid family biosynthetic process	GO:0003849	3-deoxy-7-phosphoheptulonate synthase activity	--	--	--	--
Cluster-13593.23014	0	515.591	-11.314	1.9734e-15	1.3012e-13	1491	747052384	XP_011072311.1	781	3e-80	probable 2-oxoglutarate-dependent dioxygenase AOP1 [Sesamum indicum]	--	--	--	--	--	--	--	--	--	Q945B6	357	1.7e-32	Probable 2-oxoglutarate-dependent dioxygenase AOP1.2 OS=Arabidopsis thaliana OX=3702 GN=AOP1.2 PE=2 SV=1	PF03171	2OG-Fe(II) oxygenase superfamily	GO:0055114	oxidation-reduction process	GO:0016491	oxidoreductase activity	--	--	--	--
Cluster-13593.10937	2732.09	183.52	3.8964	2.051e-15	1.3501e-13	910	747098264	XP_011097133.1	228	2.4e-16	uncharacterized protein LOC105176125 [Sesamum indicum]	--	--	--	--	--	--	--	--	--	--	--	--	--	--	--	--	--	--	--	--	--	--	--
Cluster-11317.0	5.79513	900.082	-7.2737	2.0631e-15	1.3558e-13	2292	1173820802	XP_020552198.1	1555	8.1e-170	transcription factor TGA9 isoform X1 [Sesamum indicum]	MH454569.1	MH454569	263	2.04157e-133	Camellia sinensis cultivar Longjing 43 transcription factor TGA2 (TGA2) mRNA, complete cds	K14431	TGA	transcription factor TGA	http://www.genome.jp/dbget-bin/www_bget?ko:K14431	Q93XM6	1270	3.4e-138	Transcription factor TGA9 OS=Arabidopsis thaliana OX=3702 GN=TGA9 PE=1 SV=1	PF07716//PF03131//PF01632//PF00170//PF14144	Basic region leucine zipper//bZIP Maf transcription factor//Ribosomal protein L35//bZIP transcription factor//Seed dormancy control	GO:0006412//GO:0006355//GO:0006351//GO:0042254	translation//regulation of transcription, DNA-templated//transcription, DNA-templated//ribosome biogenesis	GO:0043565//GO:0003700//GO:0003735//GO:0003677	sequence-specific DNA binding//DNA-binding transcription factor activity//structural constituent of ribosome//DNA binding	GO:0005840//GO:0005634//GO:0005667	ribosome//nucleus//transcription regulator complex	--	--
Cluster-13593.18211	72.9522	4082.64	-5.8032	2.1455e-15	1.4076e-13	1162	848863230	XP_012832382.1	1166	5.3e-125	PREDICTED: CBL-interacting serine/threonine-protein kinase 7-like [Erythranthe guttata]	XM_012976928.1	XM_012976928	302	2.13356e-155	PREDICTED: Erythranthe guttatus CBL-interacting serine/threonine-protein kinase 7-like (LOC105953273), mRNA	--	--	--	--	Q9XIW0	929	6.1e-99	CBL-interacting serine/threonine-protein kinase 7 OS=Arabidopsis thaliana OX=3702 GN=CIPK7 PE=1 SV=1	PF03822//PF08027//PF07714//PF00069	NAF domain//Albumin I chain b//Protein tyrosine and serine/threonine kinase//Protein kinase domain	GO:0006468//GO:0009405//GO:0007165	protein phosphorylation//pathogenesis//signal transduction	GO:0045735//GO:0004672//GO:0005524	nutrient reservoir activity//protein kinase activity//ATP binding	--	--	--	--
Cluster-13593.11197	3239.11	273.334	3.567	2.1889e-15	1.4337e-13	2791	747102309	XP_011099316.1	2139	1.9e-237	probable receptor-like protein kinase At5g24010 [Sesamum indicum]	XM_009384882.1	XM_009384882	78	1.72826e-30	PREDICTED: Musa acuminata subsp. malaccensis probable receptor-like protein kinase At5g61350 (LOC103970974), mRNA	--	--	--	--	O22187	1592	1.9e-175	Probable receptor-like protein kinase At2g23200 OS=Arabidopsis thaliana OX=3702 GN=At2g23200 PE=3 SV=1	PF07714//PF00069	Protein tyrosine and serine/threonine kinase//Protein kinase domain	GO:0006468	protein phosphorylation	GO:0005524//GO:0004672	ATP binding//protein kinase activity	--	--	--	--
Cluster-13593.16003	893.39	45825.6	-5.6806	2.2955e-15	1.501e-13	3314	747092623	XP_011094086.1	1169	6.7e-125	beta-glucosidase-like [Sesamum indicum]	--	--	--	--	--	K12695	RG	raucaffricine beta-D-glucosidase / vomilenine glucosyltransferase	http://www.genome.jp/dbget-bin/www_bget?ko:K12695	Q9SPP9	1015	1.8e-108	Raucaffricine-O-beta-D-glucosidase OS=Rauvolfia serpentina OX=4060 GN=RG PE=1 SV=1	PF00528//PF00232	Binding-protein-dependent transport system inner membrane component//Glycosyl hydrolase family 1	GO:0005975//GO:0055085	carbohydrate metabolic process//transmembrane transport	GO:0004553	hydrolase activity, hydrolyzing O-glycosyl compounds	GO:0016020	membrane	--	--
Cluster-13593.10162	1816.48	166.873	3.4451	2.3211e-15	1.5152e-13	2844	747071428	XP_011082583.1	1299	4.9e-140	sulfate transporter 3.1-like [Sesamum indicum]	XM_011084281.2	XM_011084281	431	0	PREDICTED: Sesamum indicum sulfate transporter 3.1-like (LOC105165309), mRNA	K17471	SULTR3	sulfate transporter 3	http://www.genome.jp/dbget-bin/www_bget?ko:K17471	Q9SV13	1127	1.6e-121	Sulfate transporter 3.1 OS=Arabidopsis thaliana OX=3702 GN=SULTR3;1 PE=2 SV=1	PF00916	Sulfate permease family	GO:0008272	sulfate transport	GO:0015116	sulfate transmembrane transporter activity	GO:0016021	integral component of membrane	--	--
Cluster-13593.10115	5855.92	40.4733	7.1756	2.3412e-15	1.5258e-13	1394	1276242642	PIN03498.1	674	7.1e-68	hypothetical protein CDL12_23970 [Handroanthus impetiginosus]	XM_019310020.1	XM_019310020	134	6.32344e-62	PREDICTED: Ipomoea nil tetrapyrrole-binding protein, chloroplastic (LOC109161569), mRNA	--	--	--	--	Q9LX31	530	1.3e-52	Tetrapyrrole-binding protein, chloroplastic OS=Arabidopsis thaliana OX=3702 GN=GUN4 PE=1 SV=1	--	--	--	--	--	--	--	--	--	--
Cluster-13593.7898	1497.19	218.47	2.7767	2.4733e-15	1.6092e-13	2640	1026034470	XP_016563400.1	2046	1.1e-226	PREDICTED: serine protease SPPA, chloroplastic [Capsicum annuum]	XM_011098635.2	XM_011098635	814	0	PREDICTED: Sesamum indicum serine protease SPPA, chloroplastic-like (LOC105175984), mRNA	K04773	sppA	protease IV	http://www.genome.jp/dbget-bin/www_bget?ko:K04773	Q9C9C0	1653	1.5e-182	Serine protease SPPA, chloroplastic OS=Arabidopsis thaliana OX=3702 GN=SPPA PE=2 SV=1	PF01343//PF01972	Peptidase family S49//Serine dehydrogenase proteinase	GO:0006508	proteolysis	GO:0008233	peptidase activity	GO:0016021	integral component of membrane	--	--
Cluster-13593.9897	11257.7	1.14403	13.244	2.5011e-15	1.6247e-13	751	1109294493	XP_019171879.1	151	1.7e-07	PREDICTED: formin-2-like isoform X2 [Ipomoea nil]	--	--	--	--	--	--	--	--	--	--	--	--	--	PF13456	Reverse transcriptase-like	GO:0051252	regulation of RNA metabolic process	GO:0004523//GO:0003676	RNA-DNA hybrid ribonuclease activity//nucleic acid binding	--	--	--	--
Cluster-13593.9756	413.853	3001.83	-2.8592	2.5059e-15	1.6251e-13	1978	1173800287	XP_011082009.2	1278	9.2e-138	aspartyl protease family protein At5g10770-like [Sesamum indicum]	--	--	--	--	--	--	--	--	--	Q8S9J6	930	7.9e-99	Aspartyl protease family protein At5g10770 OS=Arabidopsis thaliana OX=3702 GN=At5g10770 PE=2 SV=1	--	--	--	--	--	--	--	--	--	--
Cluster-13593.14703	1433.97	14.094	6.669	2.5643e-15	1.6603e-13	1265	1024029426	KZV40874.1	216	8.2e-15	hypothetical protein F511_22813 [Dorcoceras hygrometricum]	--	--	--	--	--	--	--	--	--	--	--	--	--	--	--	--	--	--	--	--	--	--	--
Cluster-13593.11465	3623.77	483.786	2.9049	2.6213e-15	1.6944e-13	2074	747083548	XP_011089144.1	1319	1.7e-142	protochlorophyllide-dependent translocon component 52, chloroplastic [Sesamum indicum]	XM_018863978.1	XM_018863978	150	1.20844e-70	PREDICTED: Eucalyptus grandis protochlorophyllide-dependent translocon component 52, chloroplastic (LOC104422319), mRNA	--	--	--	--	Q8W496	899	3.3e-95	Protochlorophyllide-dependent translocon component 52, chloroplastic OS=Arabidopsis thaliana OX=3702 GN=PTC52 PE=2 SV=1	PF00355//PF13806//PF08417	Rieske [2Fe-2S] domain//Rieske-like [2Fe-2S] domain//Pheophorbide a oxygenase	GO:0006807//GO:0055114	nitrogen compound metabolic process//oxidation-reduction process	GO:0051537//GO:0010277//GO:0008942//GO:0016491	2 iron, 2 sulfur cluster binding//chlorophyllide a oxygenase [overall] activity//nitrite reductase [NAD(P)H] activity//oxidoreductase activity	--	--	--	--
Cluster-13593.12699	430.697	5055.62	-3.5529	2.6663e-15	1.7206e-13	3257	747069935	XP_011081776.1	1776	2.7e-195	homeobox-leucine zipper protein ATHB-15 [Sesamum indicum]	XM_013002494.1	XM_013002494	452	0	PREDICTED: Erythranthe guttatus homeobox-leucine zipper protein ATHB-8 (LOC105977201), mRNA	--	--	--	--	Q39123	1559	1.5e-171	Homeobox-leucine zipper protein ATHB-8 OS=Arabidopsis thaliana OX=3702 GN=ATHB-8 PE=1 SV=1	PF01852//PF05920//PF00046//PF02183//PF04999//PF01166//PF00170//PF07765	START domain//Homeobox KN domain//Homeodomain//Homeobox associated leucine zipper//Cell division protein FtsL//TSC-22/dip/bun family//bZIP transcription factor//KIP1-like protein	GO:0051301//GO:0006355	cell division//regulation of transcription, DNA-templated	GO:0043565//GO:0003779//GO:0008289//GO:0003700//GO:0003677	sequence-specific DNA binding//actin binding//lipid binding//DNA-binding transcription factor activity//DNA binding	GO:0016021//GO:0005667	integral component of membrane//transcription regulator complex	--	--
Cluster-13593.8615	2670.63	54.257	5.6216	2.6826e-15	1.7283e-13	2709	1173777323	XP_020554583.1	834	3.9e-86	RHOMBOID-like protein 9, chloroplastic isoform X1 [Sesamum indicum]	--	--	--	--	--	--	--	--	--	Q9FFX0	491	8.7e-48	RHOMBOID-like protein 9, chloroplastic OS=Arabidopsis thaliana OX=3702 GN=RBL9 PE=2 SV=1	PF01694//PF09297//PF05342	Rhomboid family//NADH pyrophosphatase zinc ribbon domain//M26 IgA1-specific Metallo-endopeptidase N-terminal region	--	--	GO:0046872//GO:0004222//GO:0008270//GO:0004252//GO:0016787	metal ion binding//metalloendopeptidase activity//zinc ion binding//serine-type endopeptidase activity//hydrolase activity	GO:0016021	integral component of membrane	--	--
Cluster-13593.15224	746.54	46.9039	3.9904	2.7811e-15	1.7888e-13	4564	1173783211	XP_020547786.1	2471	9.8e-276	putative receptor-like protein kinase At3g47110 [Sesamum indicum]	NC_038052.1	NC_038052	46	1.74472e-12	Bombax ceiba mitochondrion, complete genome	--	--	--	--	C0LGP4	1689	1.8e-186	Probable LRR receptor-like serine/threonine-protein kinase At3g47570 OS=Arabidopsis thaliana OX=3702 GN=At3g47570 PE=2 SV=1	PF00069//PF13855//PF07714//PF08300//PF00560	Protein kinase domain//Leucine rich repeat//Protein tyrosine and serine/threonine kinase//Hepatitis C virus non-structural 5a zinc finger domain//Leucine Rich Repeat	GO:0006468	protein phosphorylation	GO:0005524//GO:0005515//GO:0008270//GO:0004672	ATP binding//protein binding//zinc ion binding//protein kinase activity	--	--	--	--
[truncated: 4,696 more rows]

## Sheet: S7
Supplementary Table S8. Differential gene in Leaf vs Stem.
[truncated: 2,167 more rows]

## Sheet: S8
Supplementary Table S9. Differential gene in Stem vs Root.
[truncated: 5,425 more rows]

## Sheet: S9
Supplementary Table S10. Genes involved in the biosynthesis of diterpene lactones, and the red font represents the differential genes.
ID	Leaf_fpkm	Stem_fpkm	Root_fpkm
Cluster-13593.413(AACT）	0	0	11.92
Cluster-8499.0(AACT)	0.27	1.12	0.9
Cluster-13593.6582(AACT)	20.58	25.83	30.73
Cluster-13593.15194(AACT)	19.23	35.54	61.56
[truncated: 116 more rows]

## Sheet: S10
Supplementary Table 11.The KSL protein sequences from A. paniculata and other species for phylogenetic reconstruction this study.
[truncated: 21 more rows]

[truncated: 4 more sheets: S11, S12, S13, S14]
